# Supplementary material for: The Relationship between Diet Quality and Acculturation of Immigrated South Asian American Adults and Their Association with Metabolic Syndrome
Source: PLoS One. 2016 Jun 14;11(6):e0156851. doi: 10.1371/journal.pone.0156851 (PMC4907444; doi:10.1371/journal.pone.0156851)
Supplement: S1 File — (SAS) [file pone.0156851.s001.sas]

Data SAHI1;

INPUT

METS 1-4 @5 ADMIT MMDDYY6. STAT 11-12 ORIG 13-14 LANG 15-16 @17 DOB MMDDYY6. SEX 23 MARITAL 24 EDUC 25 SAL 26 INSUR 27 DEPEN 28-29 YRSRES 30-31 CONDI 32-33 HEMAT 34-36 .1
HBG 37-39 .1 RBC 40-42 .2 BLDGLS 43-46 .1 BLDNTR 47-48 CRTN 49-50 .1 CHOL 51-53 HDLC 54-56 LDLC 57-59 CHR 60-61 .1 TRIG 62-64 WEIGHT1 65-68 .1 HEIGHT1 69-71 .1
SYSBP 72-74 DISBP 75-77 WSTCIR 78-80 REASON 81 NPEOPH 82-83 MEDS1 84-85 BMIX 86-88 .1

#2

ETH 1-2 RELG 3 LANG2 4-5 VISIT 6-7 HOME 8 DISE 9-10 MEDS2 11 WMEDS 12-13 YSCH 14-15 WHSCH 16-17 WORK 18 WHWORK 19-20 INSUR2 21 WHINSUR 22-23 EXER 24 DYEXER 25
MINEXER 26-28 TYPEXER 29 YEXER 30 SMOKE 31 LIVING 32 LIVE 33 CHILD 34 CLOTH 35 WHCLOT 36 DIET 37 FFOODS 38 SOCIAL 39 WSOCIAL 40 INVITE 41 TV 42 TVLANG 43
CMEDS 44 KFTOE 45-46 YUS 47-48 WC 49-52 .1 WEIGHT2 53-56 .1 HEIGHT2 57-59 .1


#3

Q1 1 Q2 2 Q3 3 Q4 4 Q5 5 Q6 6 Q7 7 Q8 8 Q9 9 Q10 10 Q11 11 Q12 12 Q13 13 Q14 14 Q15 15 Q16 16 Q17 17 Q18 18 Q19 19 Q20 20 Q21 21 Q22 22 Q23 23 Q24 24 Q25 25 Q26 26;


IF MMDDYY6 = 999999 THEN MMDDYY6 =.;IF STAT = 99 THEN STAT =.;IF ORIG = 99 THEN ORIG =.;IF LANG = 99 THEN LANG =.;IF AGE1 = 999999 THEN AGE1 =.;
IF SEX = 9 THEN SEX =.; IF MARITAL = 9 THEN MARITAL =.; IF EDUC = 9 THEN EDUC =.; IF SAL = 9 THEN SAL =.;IF INSUR = 9 THEN INSUR =.;
IF DEPEN = 99 THEN DEPEN =.; IF YRSRES = 99 THEN YRSRES =.; IF CONDI = 99 THEN CONDI =.; IF HEMAT = 99.9 THEN HEMAT =.; IF HBG = 99.9 THEN HBG =.;
IF RBC = 9.99 THEN RBC=.; IF BLDGLS = 999.9 THEN BLDGLS =.; IF BLDNTR = 99 THEN BLDNTR =.; IF CRTN = 99.9 THEN CRTN =.; IF CHOL = 999 THEN CHOL =.;
IF HDLC = 999 THEN HDLC =.; IF LDLC = 999 THEN LDLC =.; IF CHR = 9.9 THEN CHR  =.; IF TRIG = 999 THEN TRIG =.; IF WEIGHT1 = 999.9 THEN  WEIGHT1 =.;
IF HEIGHT1 = 99.9 THEN HEIGHT1 = .; IF SYSBP = 999 THEN SYSBP  =.;IF DISBP = 999 THEN DISBP  =.; IF WSTCIR = 999 THEN WSTCIR =.; IF REASON = 9 THEN REASON =.;
IF NPEOPH = 99 THEN NPEOPH =.; IF MEDS1 = 99 THEN MEDS1 =.; IF BMIX = 99.9 THEN BMIX =.;

IF ETH = 99 THEN ETH =.;IF RELG = 9 THEN RELG =.; IF LANG2 = 99 THEN LANG2 =.; IF VISIT = 99 THEN VISIT  =.; IF HOME = 9 THEN HOME =.;IF DISE = 99 THEN DISE =.;
IF MEDS2 = 9 THEN MEDS2 =.; IF WMEDS= 99 THEN WMEDS =.; IF YSCH=99 THEN YSCH =.; IF WHSCH=99 THEN WHSCH =.; IF WORK= 9 THEN WORK=.; IF WHWORK= 99 THEN WHWORK=.;
IF INSUR2=9 THEN INSUR2=.; IF WHINSUR=99 THEN WHINSUR=.; IF EXER=9 THEN EXER=.; IF DYEXER=9 THEN DYEXER=.; IF MINEXER=999 THEN MINEXER=.;
IF TYPEXER=9 THEN TYPEXER=.; IF YEXER=9 THEN YEXER=.; IF SMOKE=9 THEN SMOKE=.; IF LIVING=9 THEN LIVING=.; IF LIVE=9 THEN LIVE=.; IF CHILD=9 THEN CHILD=.;
IF CLOTH=9 THEN CLOTH=.; IF WHCLOT=9 THEN WHCLOT=.; IF DIET=9 THEN DIET=.; IF FFOODS=9 THEN FFOODS=.; IF SOCIAL=9 THEN SOCIAL=.; IF WSOCIAL=9 THEN WSOCIAL=.;
IF INVITE=9 THEN INVITE=.; IF TV=9 THEN TV=.; IF TVLANG=9 THEN TVLANG=.; IF CMEDS=9 THEN CMEDS=.; IF KFTOE=99 THEN KFTOE=.; IF YUS=99 THEN YUS=.;
IF WC=999.9 THEN WC=.; IF WEIGHT2=999.9 THEN WEIGHT2=.;IF HEIGHT2=99.9 THEN HEIGHT2=.;

IF Q1 =9 THEN Q1 =.;IF Q2 =9 THEN Q2 =.; IF Q3 =9 THEN Q3 =.; IF Q4 =9 THEN Q4 =.; IF Q5 = 9 THEN Q5 =.; IF Q6 =9 THEN Q6 =.; IF Q7 =9 THEN Q7 =.;
IF Q8 =9 THEN Q8 =.; IF Q9 =9 THEN Q9 =.; IF Q10 =9 THEN Q10 =.; IF Q11 =9 THEN Q11 =.; IF Q12 = 9 THEN Q12 =.; IF Q13 =9 THEN Q13 =.; IF Q14 =9 THEN Q14 =.;
IF Q15 =9 THEN Q15 =.; IF Q16 = 9 THEN Q16 =.; IF Q17 =9 THEN Q17 =.; IF Q18 =9 THEN Q18 =.; IF Q19 = 9 THEN Q19 =.; IF Q20 =9 THEN Q20 =.; IF Q21 =9 THEN Q21 =.;
IF Q22 =9 THEN Q22 =.; IF Q23 =9 THEN Q23 =.; IF Q24 =9 THEN Q24 =.; IF Q25 =9 THEN Q25 =.; IF Q26 =9 THEN Q26 = .;


datalines;
0001010312040109100862212220003113891314570920110820104510532160162263013009009930500287   1
02101022052001001101200200000021131112111312000309901622630                                2
33111114323111232413244435
0002010312010101102090223320003003241204170800160617404011334080122063011007007440500216   1
02102042002001501117200200000024101131322312000307401220630                                2
33111113222111223311155551
0003031212010911080254113220140023781344821049160817904011645110208070012508010230203298   1
06116031011011406200200200000021172031351382004010152080700                                2
33311112323111223311255335
0004120711010612081045211220012133680644011410180722206413335126143457016008009920503330   1
07311012141010905200200130301321131411111222001209901750670                                2
22111113323111122321144441
0005040709010101122058216320011113551244170800160617404011644090159257011007010610600370   1
02102021052000001200200170451121141311111112001110651065570                                2
32111111123111222322254433
0006010412010101010178214420003003551244170800160617404011644090150068011007007540200228   1
02103041122001601200200160403621101331122322000307451500680                                2
32111112223111233321244543
0007010412010212120849113320410183891314570860100716603810444122165069011007010510514240   1
02112011151041401104200120301321131412121312001010451650690                                2
33111111423111112212144333
0008010412010101112846122220016014141335710840130920203312461227175069014009010039902258   1
02102022021021101104200150401114221411121312001610001750690                                2
32111112244111222213233443
0009121710010114121248216120005304141335711000110716903608947220187066012008010830414268   1
02113012161050001205200120151321251312121211010510801870660                                2
22111111111111121111255331
0010052512010101072050112220404134260004600330130018303912047119119062016007008430515218   1
02102022141061201106200200000021131412121222000408351194620                                2
32111111122111112222334331
0011010512010101020490212220003003471174080980150515304009138109146461011507008820400276   1
02102042002001201200200130151221121131141312000308801464610                                2
22111112322111232222343541
0012010612010218080866123420109134481524992380131123911411021076147066013507009230232237   1
03214032142001402107200130453223212012111322000909151470660                                2
33211113333111233323344555
0013010512010101123068124220410024379995491550130919802899971667156066013009008620503252   1
02101042012001401108200150301213231411141112001008551560660                                2
33311113333111233333343445
0014010612010101030849113120102009999999990950110612005009850120153266011007509040200247   1
02102042002001402109200200000021101431352312000209001532660                                2
11111111111111111111144441
0015010612010101102271112320417359999999990850090514505109852105154064013008010230500264   1
02102042192001001118200200000011131411121211081710201540640                                2
22111111223121233323344445
0016010612010404050756222220012069999999991200230920104113544205152062012009010220101278   1
04115041031071004106200200000023201432332142001210201520620                                2
22111111233111333322244331
0017102511010202082973113420309302760903060920411810904005527070122066009805009030419203   1
03308041171061502200200150151321122013141322000909001300680                                2
23111112223111333323243445
0018041312010404010550226120040149999999991260231018204110244197155062010006010230215283   1
04115032161060204110200120451314111313141331024010151550640                                2
33311114344111443332255445
0019010612010101041458112120010114819999992040181130804799966421251071013008512140214350   1
02603042061041001111200200000012112931251162991012102510700                                2
32111111133111222222234333
0020070811010404020155113220310134291395421170130916305708731121179472012009010040432243   1
04115041161051404112200170301321122932141342001010001794700                                2
22111112233111222211254543
0021010812010101100158113220313274151404610920191018505211836073149071010008087520401208   1
02103031041071401113200200000021121412122212001308751490710                                2
22111112233111222211254543
0022010812010101100160222120002023901304811110150720405212539134210064013009010820301360   1
02103022011011001200200200000024121312122212000210802100640                                2
22111112224111333311144331
0023010812010202110972123320009019999999990890150922304414551170158271009007008920302220   1
03208032021021602104200130304313201111141122000908901582710                                2
22111112224111333311144331
0024010812010202060162212220001013921284590930160721003612958227151058017010093530402316   1
03308032021021002200200130201221121312141222000109351510580                                2
21111111111111111111155221
0025010812010202112146112320513149999999990940090910203005634078157264012008009830615270   1
03403012161051202113200140301321142931111271031309751572640                                2
33111112233111222211155555
0026010812010201010160216120210183661204411190130816503908542205224064012208012030303384   1
02102021151010001200200130301321111312122212001012002240640                                2
11111111111111111111152531
0027010912010101011557116320227014511485080970221116703510648132173069010009509730302255   1
02103012021020001114200200000021111412142312002709001730690                                2
22111113333111243311145341
0028010812010201101662213320020009999999990880130919004010024120179064510008009420300307   1
02102011002001401115200130201121121431141312002009351790645                                2
32111111222111333323254545
0029010812010201120559114320322069999999990900130718904509925150175666013009009920401282   1
02102011031071601200200120201311121111141312002209951756660                                2
33211113334111333333235355
0030011112010101040275212120022003661224161010160716505110232058168065014008610140600280   1
02102042002001001103200200000021141331141312092210051680650                                2
22111113312111222222253531
0031011212010404040454222120013133561174411110090719105609634195143060012607608730321280   1
04115042141041204200200200000024251312141002001308651430610                                2
33211113322111112221155333
0032011312010101043080122120033004801615640920181215205808026068139066011806208730100224   1
02102032002001206200200120203223202931311162003308701390660                                2
44311443345253455543235455
0033011412010101122281213320006003851244640800120718907809124099098062009206406930500180   1
02102022002001401200200200000021131331141211040606850964625                                2
22111111122111233322253431
0034011312010101021569122220017064691605530880070817803409152266178671512006809930100250   1
02102032032001201111299130301214201511141312001709851780700                                2
22211113323111233311133445
0035011312010101112745213120004023621204450950191022305614740102149859013206009030702310   1
02102032021021601200200200000021151311141212000409001498585                                2
22111112222111222222253421
0036011312010101030362212120415004561515100910151122302916277162223071011407810240500320   1
02101041002001201100200200000011132931122312001510202200710                                2
33111112233111222211144443
0037010812010201010473112420515009999999990940131015605209934174164066012008009430600265   1
02103042002001201116200200000011141411351112001509401640660                                2
33211113333111233322255543
0038011312010103100862113120023144131384821880140916104808534140177070016008009420515250   1
02102041161061601200200200000011131411141122002309351780720                                2
32211111123111233322244333
0039010512010201052276213120009023851304450830150916605909128079123862010008008230403230   1
02103032011081401200200200000021121531142362000908201230620                                2
21111111223111223312255331
0040011512010404060169213120006029999999990970100712104206729059161062011008009730403294   1
04115031011011404117200110301321121111141162000609701610620                                2
21111111223111223312255331
0041011512010202111674213120009013941314511030120716503509447182171064012208009720402293   1
03308012021021702200200200000021121111111221050909701710640                                2
21111113324111333323255441
0042011512010202022365224320013029999999990980130820005011040205120063011009009330103213   1
03108042011011802103200140301223201112111311061309301200630                                2
33111111333111133322255443
0043011512010101080865222220007009999999990770130614105506826092155658011008009630419310   1
02102032151011001200200170301323221311141222000709601556580                                2
33111111333111222211155331
0044011512010201081473213120007003941314511030120716503509447182171064012208008720402293   1
02102012002001401115199200000021101311141212990708701710640                                2
01111111122211133111155331
0045011312010209101559216120008249999994341740311013604807328076227659015009012230315444   1
03301012161060002200200170303321112942141321060812202207590                                2
01111111122111331112355441
0046011212010404030352111320022133911344811150130720203909740150148061012007009340619280   1
04115041141090804200200120201321141312221212002209301480610                                2
21111111223111223312255331
0047012012010101102285222320012003561135740890100616505809628053117862009405006940600220   1
02102042002001006200200120151224202931142311071206851170620                                2
33111111333111133322255443
0048012012010101112550212220001139999999990920100819206310630114165065013207010230604320   1
02103012011011001200200200000021141332142211040110151650650                                2
33111111333111222211155331
0049012012010101020447112220501139999999990950130719007012032132173866012008509930621279   1
02103041141041001200200170301321141412141311040109851738660                                2
21111111223111223312255331
0050012012010101080152213220309023301164191650190725307515934093179062012807210310503320   1
02102022011011401200200120201321131312352312000910301812640                                2
21111111223111223312255331
0051012712010101060662112120521024561495231240110914902909851110286068014007812540603435   1
02103011011011201119200130301121141431121312002112502860685                                2
21111111223111223312255331
0052012712010201092776112220405069999999990930171013104607328158202470012008010330501290   1
02102012181071001120200200000021131431002312000510301960700                                2
01111111122211133111155331
0053012712010101101961113220113309999999991000110925503217280257157863511008209830201271   1
02103031171021401119200200000021102011142311091309801578635                                2
33411413333131333323334445
0054012712010101120248223120010133921294541110120717005709730080155059016009009819932313   1
02102032141091601200200170301123201111121311041009751550600                                2
11111111111111232212153541
0055012912010101112361211120004143501194150960231019504108448348208461513409211240619393   1
02103042161050501200200200000021141312142312000411152084615                                2
11111111113121114341252515
0056020312020101062056122120131139999999991070201219805012440121165269010007009730219244   1
02102041141091201119200130401323232031141162003109651652692                                2
33211113333111453423344335
0057020312010101010148222120002023751234230940190816204909933071120060513006209049902234   1
02102041021021001200200200000023241311142312000209001200605                                2
11111111111111111111341511
0058020312020103010163112220511063751234230940190816204909933071169063013008810130601299   1
01102042181071101121200200000021141111141312001110051690630                                2
22211113233111233323255551
0059020312010109121577114420209004211405070770211122903516665141195070012410011030300280   1
02102011002001601122200200000021111511321312000911001950700                                2
44222222222111223322143431
0060021012010109050972114120213004721615460920150818903512854131184669012410010230200273   1
02103032002001601119200110301211111131142311011610201846690                                2
33411413333131333323334445
0061020313020209091556214120223019999999990820141123206014299152173063015408211430102306   1
03117031021022201200200200000021211111341322002311351730630                                2
21411112211111122222351311
0062021512010101020852112120612024261395121230150915903906141296230066013007012230704371   1
02103031151041201119200200000021151411142312001212202250660                                2
33111112221111112222333223
0063021712010101112849113120005009999999990900120618004209830150138263013007510530100245   1
02102022002001401106200200000023201331311312000510541382640                                2
11111111111111111111151531
0064021212010101113062112120111024715240541210151314903709399096219064012008011010103280   1
02102012011011001200200200000021102431141312001111002190640                                2
33111112221111112222333223
0065021212010101010153226120001009999999991080121020003215049210178064012008012030600290   1
02102042002000001200200200000023241312122212000112051780640                                2
31311112212111123211252523
0066022012010202011560212120015023441084191000120617003710546176190864012006611410503330   1
03403011011011202200200150901221131341111372001511402000640                                2
21111111111111112211155553
0067021212010101071154116120323132959104081290121013605607224038134064515705808730432230   1
02102031141091001200200170601321122111121312002308701286645                                2
33511111323111133423355555
0068022512010101010152212120602143941324451210150723905714142206119056011008009730719192   1
04115041151041004200200200000021251331141312000209701190560                                2
31311112212111123211252523
0069022512010101123166213220017193491115011060150720605113240115160062011207209530619293   1
04115041161051404200200140451321141331351142001709501600620                                2
15553545433114223313122325
0070022512010202081563113320305004901605581050160915904109239130188669013008009620400278   1
03403032002001402200200130303221122031351322000509651886690                                2
11111111113111222111153521
0071022612010202021565214420005009999999991120200717805409833132137063013508008830300243   1
03208042002001602101200140203421121411311321100508801370630                                2
11111111113111222111153521
0072022612010101053091222120022003721254350860130614505208128060098060011807006530200191   1
02102042002001506101200200000023101531351312001506500980600                                2
21411112211111122222351311
0073022612010201072561221220015183601204101060130918504012646096140861511508008930301256   1
03218031182000502115200200000021111512111161111508951408615                                2
22211112333111112222243333
0074022612010309031465123320210374661555200970101121304013653186188068010007510030400286   1
05119032002001403109200130302221222012352102001010001880680                                2
11111112222111221122354551
0075022612010101071947213120014023951266521230140816606908024084139060012007009930403271   1
03102012041051601103200200000021121411341162001409901390600                                2
22211112333111112222243333
0076022612010101122464212120005143191063661780999922304913246210199262011208410510615364   1
02103012161051001200200200000021141311142212000510501992620                                2
31111111111111112211152531
0077022612010101123157115120317189999999991670120816104608635145145463211208409630519257   1
02102042161051201106200170301321131111142211061709601454632                                2
34111222233114233333353335
0078020612020101052487222120015003841284420860999912504010025150119662009206209030400220   1
02101012002001006200200200000023102031341162001509001196620                                2
22211112333111112222243333
0079022512010101052470212220210009999999990860130824705815643164140062011207010030400260   1
03108011002001002200200200000021121311352362001010081400620                                2
11111111111111232212153541
0080022812010404081656112320306024111345201170131016305208731121182070017510009830403260   1
04115032011011204119200200000021122431142342000609801820700                                2
33111112323111223321254551
0081022612010101081775112120208004441485030870070814603309844075199869012008011030300290   1
02102032002001001106200200000021112031351312000811001990690                                2
33111112215111223311311221
0082030912010103061256212120022189999999991220170615604608999105205063012008010630818363   1
02103012151041001115200200000021161312121311012210602050630                                2
33411112113111221111251533
0083031812010101073194212320012014021324870830120717603509950259208062014010011810302380   1
02102011021021401123200200000021111112352312001211852000620                                2
11111111111111111111151511
0084033012010202100170113420201014501535161640130821806412934126130066013009008430402210   1
03403042021021402124200200000021122031112321120108401300660                                2
22111112223111132211152421
0085033012020811091071116220325064071344801030120819403611354223181064013208009830401310   1
06113042181030307125200200000021121531342321132509801810640                                2
32111334433113333313354551
0086033012010811071877216120016063461143870910070618604711940101118861011007081530401225   1
06116042181030307200200140301321121131352321011608151176610                                2
15553545433114223313122325
0087031312010101091147213120016149999999991020170923804715051197137659014008009530219278   1
02112032161052001205200200000021101312122311141609501370620                                2
22211112333111112222243333
0088040112010101041446213320030199999999990990999916006008627069128261012008088530214242   1
02102021131051401119200200000021101032341312003008851282620                                2
33111113333111343313255555
0089030612010101032557113320525069999999990860131116303010654134207471011407210330606289   1
02112031181071401205200200000011141412351312002510252074710                                2
33411332333254224511253533
0090040112010202121986223420002014841575930930171122903711362393152062012407811030502280   1
03308032021021406200200120203223202031352321150211001520620                                2
11111111211111111111153521
0091071912010101092887122120005005421745830820101118603912148130168068011007008310600260   1
08117012002001606200200130602123201412342311010508301680700                                2
33111115513111113323152531
0092040112010101030150216420002003821274300950160722506413735122152057014007810630300330   1
02113012141090001200200130401321211311342001130210601520570                                2
11111111211111111111153521
0093040213010101071885122120011009999999990980160926904219864146204671012008508330400280   1
02112041002001401104200130904222202031121312001108251544710                                2
33111143333124234413251445
0094080112010101042888222120011004061285610950080712004509830150137068011207007720300208   1
02112032002001206200200130302223202031352311011107701376675                                2
33411143333131233413152435
0095081212020612080190222120003003761254450880150718007109525068103461010006007130400200   1
07311042002001405135200170201223202031352162000307101036615                                2
32111112112111123311243541
0096072412010404123165112220012009999999990850120920504212949172166267010007008230200260   1
04115041002001204200200140156321101311341162001208501670670                                2
21211113333111123313354431
0097072412010101092792122120019003861294210940110719204412099140187262009007009930400340   1
02102032002000001119200131202213201412251361011912301872620                                2
33411332333254224511253533
0098072212010404011561112120829184151375111670261116003810742076140267011407008220818220   1
04115022161051004129200170506621241311142002002908201366650                                2
15414114333111223313255553
0099071312010404103073113120101055121736311030201027505118754184154067013008008610204240   1
04215022071101604136200140306211112032351311200108601500680                                2
21231113325111222313253435
0100072912010404010181116120404009999999990790170820105211639164143066012608408720500230   1
04115012002001204111200200000023231332341342000408701430665                                2
11111111113121114341252515
0101073112010101010158112220604024441514651120111018903412256167202266512207009530718330   1
02112021011011001111200200000021151531352212000409502020660                                2
12111111311111112313122533
0102072712010404122188122120416014481495230980120911203606731043166068011807208530102252   1
04215022021021603199200121206223202031352342000908501660680                                2
23222111133111222313333523
0103072712010404042248211120001133811315091040160819505510435181164461013007810230632310   1
04115031021021004200200170451021141312332342000110201644620                                2
12111211323111222211153541
0104073112010202042457212220024143831274491140161011802905141192123456010007008910523199   1
03205021161061202115200170301321131131352321162408901234560                                2
32111334433113333313354551
0105040112010101091958122320320024141374852950150917803811547124200072011606811310503271   1
02113012011011201119200200000021232031352312002011352000640                                2
21311111221111112322251523
0106080812010202033091112320011003611253980920080915205408728054123466009206007930100200   1
03108022002001506137200200000023201131351162001107951234660                                2
33111143334141144513443445
0107080812010203113075222220007003821314350770080514405007729083100263010006508030100177   1
03303012002001002116200200000023201111341322000706701000630                                2
11122113123111111312352531
0108080912010101102268212220005002840923650750130621607112730071159263013008008730400280   1
02102022002001001126200200000021121112122212000508701592630                                2
31111111111111112211152531
0109081212010101092569212320020029991344941090999919706312131064148461012008009230603280   1
02102031011011001200200170201321141131322311012009151480610                                2
33411112113111221111251533
0110090912010602041773213220010133901304231050100819904313646098142262011006008030200260   1
07311031142001405111200120301321101111152102001008001422620                                2
11111112222111221122354551
0111081212010612111470113420307139999999991130080709203011531285143464512408207230432250   1
07311031141091605127200170203221122012342322000707151430645                                2
33111112323111223321254551
0112080812010101081560212120004013971314231010110818706010931090188862513008509730702344   1
02102032021021001200200170751221151331141212000409701888625                                2
11111111113111222111153521
0113080812010305020456112120211004031285220830141220906112734105154061013009009830300270   1
05519021002001203128200170301221112012142162001111501540620                                2
22211113233111233323255551
0114080812010101070549112220604003681234460880080813302208460135212071012007010710700296   1
02102042002001201129200170701221151112352312000410652120710                                2
11111111111111111111151531
0115080912010101010163212110004003691214311450160622104099955419158662511806809430700285   1
02102012161051201200200170301321151312341311010409401586625                                2
23411113314111113315454521
0116080812010202031358112320604134491494811960161018903909748263155067013807292530714243   1
02102042141091201200200170201321152312341312000409251550670                                2
32211115315111113312452533
0117080812010101030177112320403024671565763580151019602310385348144064012007808830503247   1
02102022012001201119200200000021131312321112000308801440640                                2
21111112111111112211152531
0118080912010612120949216120002023801254350870161019204712741088131058012007010530103300   1
07311041011000505200200120201021141112141221170210451310580                                2
11111111111111111111341511
0119080912010101052563211120011013751264550920100717505110834081214061014209011330702404   1
02112031021020708200200200000023151131112312001111252140610                                2
21111111111111112211155553
0120080912010101010747211120501029999999991130191014804707231146167662015409010830603307   1
02102022011010801220200170201121241412122312000110801676620                                2
11111111111111111111151511
0121080912010101110363211220030063731274240940120718304212444085122657010206408430203260   1
02102042181030901129200172401621101331352312003008401226595                                2
33511111323111133423355555
0122081212010612070868114320506004271454600860180917503312553142155064010007009930500266   1
07311032002001605103200150152221121311141321010609901550640                                2
44222222222111223322143431
0123080912010404092458112120401184141335081140140835106425755150200057010008009330514313   1
04115042151041204200200130601321131312112212000109302000570                                2
11111111111111121111151511
0124080912010212031672113120114064341494830880100915703005652356187068099999909730201284   1
02103022181031402111200200000021101431321211131409651870680                                2
34111222233114233333353335
0125080912010404121555224120007009999999999999999999999999999999171267012208094030100270   1
04115042002001606130200200000013201421251312000709401712670                                2
12111115333111113311152431
0126080912010404031081124320013003561174330940231831204299974522148065013009008430100246   1
04115012002001804131100130602223201433211111011308401480650                                2
33411413333131333323334445
0127081212010101010157113120301063561174330940231831204299974522160065012206810530401270   1
04115012181031404200200150601221131312141342000110501600650                                2
22111112223111132211152421
0128080912010404040379114120205024111364761190121011504504826110153668011207808530303234   1
04215042011011904100200200000021112031351341180508501536680                                2
32411113333111132231142331
0129081712020209092158112120226025201676031550131023003114374282164264012008409930403282   1
03208042011011202132200110151321112031351322002609901642640                                2
32311113211111223211155451
0130080912010612062357112320305144301444581250090715105507527104140652511006091530419253   1
07311032161051405133200200000011112032262201190509151406625                                2
33111112333111132311343443
0131080812010404121555212120010303841274540930980618804810639169170059013409010230514251   1
04115012171091004200200170903221131412131242001010201700600                                2
11111111111111232212153541
0132080912010101061554113320334063701274291550190817603308053316200073013808410430419264   1
02112042161051801200200130301321121411341312003410402006730                                2
22211113313111123242451543
0133081712040201032990222320002003701224240910100414503011040125091662508205005930100165   1
02102042002001001134200200000023201411122212000205900916625                                2
31311112212111123211252523
0134082312010101113062113320412024551535071360131216703709845158215872012008010530503285   1
02103032011011601119200120202321131431341312001210452158720                                2
33111112221111122223332223
0135081712010404010154114320217009999999990980151021204110752319196669013008010430300290   1
04115041002001804200200200000021111112332242001710401966690                                2
23411112211111223411354335
0136082712010101070160212420006299999999991290100517903007260384210062013208411230615384   1
02102021161061004108200200000021141212351212000611152100620                                2
21411113311111123321152533
0137081712010101010458216320005023251063680730250914603707339179172659013007010130618350   1
02102022151041401200200110201323241311351211010510121726600                                2
21111112121111113311153533
0138082712010404060579123320008015081715971010101124503499972466172466412409009630114278   1
04115012171051804113200120301323202012131342000809601720670                                2
11111111112121123211155551
0139082712010313073066213320009063921324570950080616303209451185158051512008410210401294   1
05519041031031403138200200000021121512341161210910201580515                                2
33211113113111233311253431
0140082712010911012760212120015069999999991040130737104825677333161063011007009630401285   1
09116021181031209200200130201623222012171161221509601610530                                2
22211112333111112222243333
0141082712010203051652216120005013651234040990171215603608743167179266013008510730802289   1
03403041021020002200200150201321161311112172000510701792660                                2
11111111111111111111151511
0142082812010404123190212120003002991003760750090716005908227093109061010006078530200206   1
04115011001111204220200200000021101331351342000307851134611                                2
22311112224111132211255425
0143082812010404041163112220404143821294052030220716304609435117153265012808009230519250   1
04215042161051004100200130501211232011132142000409151494650                                2
22211111214111112212445233
0144082812010612060854216120001014121314691070170821403713758200178061018009409620602281   1
07311042021020302100200140201321141312142322000109601488610                                2
11111111111111111111151521
0145082812010101072752112120422189999999990930161018004911437085159070010406008920518270   1
02112031151041201111200200000021131311141311012208901590700                                2
32411113113111112313232431
0146082812010101062248114320308019999999991020140818704211445157181069511806410310402280   1
03308011021020802139200200000022121131341162000810301810690                                2
33111112215111223311311221
0147082812010101010987214220101003541174010780090515004007234120100460010005206130100195   1
02102031002001601200200200000021101311122312000106101004600                                2
22111111122111123311131521
0148082812010101081851212120020141074364700900150823004614250211133060018008208230519260   1
02102032161061201200200150301321131311352212002008201330600                                2
21411112211111122222351311
0149082912010202062563113220407013811243890930331521906913132093226666016011011820502365   1
03208042021021502138200130404221121111341322000711752266660                                2
34211115513111223511542441
0150082812010101011193112220007009999999993910120520005012340133192072513408209230100260   1
02102042002001001200200200000023201431351312000709151960725                                2
33111155533121123422241331
0151082812010101020152226120001003801284040850150823506215038117111660012007070030600217   1
04115011002000004200200130101223241112142222000107001116600                                2
11111111111111111111152511
0152082812010313010168111220221064801644990840130824303916862182140066012007009130300226   1
05519041182000803121200130301621111111352352002109141400660                                2
31211113333111243225444553
0153082812010101102862212120003003781254460900140718405810332117172063012209010830400305   1
02112042002001001200200200000021121331122312000310801720630                                2
11111111222111132142153551
0154082812010101040560114320304184271474491030171015803209349165167068011006009030418250   1
02102042151041701109200200000021121411352312000409001670680                                2
11111111111111112213353331
0155082912010101072557223220012064091334910880171026305217951159200062010007010630101305   1
02102042181031601115200120301323201412341311231210602000620                                2
15553545433114223313122325
0156082912010101010164213220605023671204452200090622905212744177170062010807009830703312   1
02103022011011601115200200000021151112351162000509751760630                                2
34411113313111333312353543
0157080912010602080550226120099023181053661570150714803909038093144256012007409830303232   1
05311022011010307200200170601221141331342312000309801442560                                2
11111112111111221111241521
0158082912010102060168216320002003371084560840110618507608824104171862009005010130900310   1
02110011002000001200200130301321171312122212000206201674620                                2
11111111111111111111154513
0159082912010202100449123320026149999999991410111019003813250102169862013008010430319311   1
04208042161051602200200170901521232012332342002610401700655                                2
34111113311111133311451311
0160082912010101020671113320401185211795871830180815203209348135139864012008008730118240   1
02102042151041601116200120201321231411341312000108701422650                                2
11111111132111112221253331
0161121612010202100570112220215023831274610770110717704709038202155063012007010230303275   1
03108012011011202119200120301321112431351221011510201550630                                2
23111113323111233322244445
0162021612010101102053113220536143941354700830130816705608330141151062012007007030619280   1
02112041161051601100200200000021141431352312003607001458620                                2
32411112233111133311152433
0163090913010101050369216120001133941334361150150628304421064239199861011007511030621377   1
02102042141090001200200161201321141312122002000111101998610                                2
11111111111111111111153521
0164090912010203031065212320006002948704060900130619605211238161175062011007510630400320   1
03403041002000802115200120301221121132111221240610601754620                                2
11111111111111111111155551
0165090912010201101072213220011264001344390790120815406507624064158464011007008920320272   1
03102042002001502200200200000021111112112321011108901584640                                2
21111111113111114422241421
0166082912010313121672212220019004081354530240840819302812769191131061010807069030300247   1
05519031002001203200200130203021111131341252001909201310610                                2
22311113222111133321355553
0167082912010202122893122120006004571555130900111018803911848156149466011506808120400241   1
03201042002001406200200130304223202021351162000608101494660                                2
55111144455121445524524343
0168082912010202060163114220314144481484751150100829604318969320137065412007091020419225   1
03201041141052002103200200000021122032351162001409101372654                                2
33111113444111314315424335
0169082912010404121278112220110009999999990810070615605409229102177869013008009330200261   1
04215041002001404200200140452221102012132162001009251778690                                2
24211112133111123312353333
0170082912010101092363223220025063451204000940100617105310232078125062013008008930200229   1
02102041181031601200200200000021201311341312002508851250620                                2
32111113323111243313153543
0171082912010101072869213320011003491124210830100719206609829142160065012009011020200258   1
02102041002001401200200200000021111331351312001111001600650                                2
33111113323111243313154553
0172082912010101030588212120002129999999990870130923506315837172166864011805809730300290   1
02102042002001201200200130201321161312121212000207801668640                                2
11111111111111111111153521
0173082912010101111066211120020183571204181110999914403605540265209062014009011430218382   1
02102031151040701115200120401221102011002312002011402090620                                2
32111113313111114311455555
0174082912010101090448114320120149999999992490120736103599998998227066013009011930215355   1
03208031161061702100200110601321102012002122002011902270670                                2
33111224513113133311244335
0175082913010101031069226120034003871334210920120714505408027055175862011008009730600320   1
06113031002000007115200130301321141311341162003409701758620                                2
33311113333111225513154343
0176082912010101010156226120001133551143841310080933005422661248130059012008009430119260   1
02102042141050501200200170301323281312121212000109401300590                                2
11111111111111111111152521
0177082913010202070248212220025183801294091090090718707808724109147260014008514030118287   1
03101031151041001200200200000021121312121212002514001472600                                2
11111112211111112111155531
0178082912010101040460216120001124061344511010200820806213034081141058013009009720100214   1
02102042002000401200200200000011151331121212000109701410590                                2
11111111111111111111154541
0179091612010313062649212120009304091314640700080619206609829142143064012007009530214245   1
05519032171121203200200140451221102032351162000909451430640                                2
34114112223111223322355555
0180091112010313012162212120010149999999991250180913303306340187182262012008097530623330   1
05119012161051003200200170351221141432142162001009701822620                                2
45111113332111324412152441
0181091712010404101576213220008139999999991110150712404205629124146064010007008930321251   1
04104031151041404129200140301321111431131342000808901460640                                2
21211112132111223411155551
0182092912020101122158213220002014311414991040110610706403717029156861013009009230602280   1
02102012021021401200200170601221141311121312000209151568610                                2
21111111123111223312354541
0183091912010101051358192929920023011053313920221018605010837138150063011007009239903266   1
02102011011011201119200130251229999999999999992007551500530                                2
44211113333111992223333333
0184101512010811051065213120010003611184111020190822004413150225162260012007010039900316   1
06116031002001607200200170101221191332149992001010021616600                                2
33111113313111223323244443
0185091212010203102059112320306149999999991430130927003199987668183264011006410630423310   1
03403021161051002129200120301221122012111372000610601830660                                2
21111121211111112211155551
0186091112010101072261113220605024431465023580141019304612542147193467011407411020603300   1
02103042011011401199200200000021151411142372000511001934670                                2
33311112323111133323253533
0187091212010404020148114320301004481494780840110923504715550166153068012808810330400233   1
04115012002001804200200200000021121312131242000110301530680                                2
11111111111111113321143521
0188091112010404010546113220301149999999991170763818705309535196207867012508011530423324   1
04119042161051404199200130451321122012132342000111502078670                                2
31111111121111123211255551
0189091112010202072255113120515139999999990840110727504419663174187064010008010720521321   1
03208041141091502199200130601621131432342222001510701870640                                2
44111111132113223313543551
0190091112010101011646213220011144431484701120161324006615036122116659018007008530519245   1
02103042161051401200200170301221131331351212001108501166590                                2
32111113321111122322244543
0191092112010101013148113120314004431484701120161324006615036122175667011807010030400274   1
02103042002001401200200170451221139999999999001410001756670                                2
11111111111111111111111111
0192091213010202043050213120039022899503600920100722608313227057170064014006009630403283   1
03608042011041710200200120601223222331142262003910101550620                                2
55111554455255445514525552
0193091212010101123082213220029002899503600920100722608313227057170064014006009630300292   1
02102041002001506200200120303121101331321312002909501690640                                2
34311543343253325523133553
0194091212010109012287113120001009999999990860161115803310948080136667012007007630200215   1
02103042002001411200200150602211102231341312000107601366670                                2
34111113333111354414243555
0195091212010404012251211120413019999999990830120620606112434061138459015809009930602279   1
04115032021020504200200120301321141112132162001309851384590                                2
11111111111111111111151511
0196091112010101010451113120704004241404740750160917204611137075162466012008010230900261   1
02102042002001201106200200000021172012112002000410201624660                                2
11111111111111111111154541
0197091212010101122559111220702064241444710930200815804208838140209063011006099930906370   1
02101012002001001200200200000021111131321312000212002090630                                2
22111112332111132213244532
0198091212010101093070114420212004651535350860151320704613745121216672011008010851300293   1
02102041002001601140200200000021121411122212001210852166720                                2
22111111113111112211151531
0199090112010404070855216420003063841264490940100716104108039200126658009006009130801192   1
04215022181031004200200160151621251312131242000309101266580                                2
11111111211111121111543521
0200091212010101022093223120005004101334640830140814305108128053195263009007010930100345   1
02103042002000406200200130303223201431351312000510901952630                                2
34311134545111323423233335
0201121712010202092860113120308003451114100840140811604509937112188868012808010230400286   1
03303022002001402199200200000021121411311002000810201888680                                2
31111113221111123311151551
0202121712010101010168212120013184051365140920120619304511643161157265311807409730518261   1
02102031151041201200200200000021131332341001061309651572653                                2
22211113333111332213254545
0203121712010101011548213120015144151394692840190721905414141120147259011406810230623297   1
02103042161051201200200120151321151311122112001510201472590                                2
11111111112111223311255541
0204121712010101021479122220006265171745881020140811905005624066174868010407009110520265   1
02103042002001601106200200000013202031351312000609101748680                                2
34311113233111332324334331
0205121712010101020157112320708014281424781060081011905005624066155066014007010120802260   1
02102032021021001119200200000021161412352312000810101550660                                2
11111113313111133311255541
0206121712010302032288213320002024091374661030130716603911243073141265010007009030203235   1
05308031011011203142200200000021101531341322000208951412650                                2
34122445225111124494255551
0207121212010607070254213220023004071374511330100720204712643146119256010007008930300192   1
07511042001001405200200170301221111431351391032308901194560                                2
31211112132111223331255541
0208091212010612011450211120501013841274520980100716904009842154168059010207010030602339   1
07311042021020705200200170451323241312142202000110051702600                                2
11111111111111111111151511
0209091212010612020168112120315004001324031120240918904110046239185257512008010130400290   1
07311031002001205121200120303221122031341162001510151852575                                2
31111113333111222311155551
0210093012010101081771112120512309999999991230151021503313465241264071013008012130614390   1
02102012171121001146200200000011141531121312001212152640710                                2
23111111123111112211152521
0211091212010101060364212120005009999999991020100719204412044140187266209007010930500302   1
02103042002000901115200130301311131312129312000510901872662                                2
21111111111111111111154531
0212091212010101031166213220107104081354870880100819008209723053136460011008009030200270   1
02103041042001401115200140451121101531122312000709201360600                                2
22111112111111332211251521
0213093012010101112564213120428014461484711000180822706313836132142066014209007930502229   1
02102041021021401145200130401221131131351312002807901420650                                2
22111113223111333311151531
0214093012010305072661211120010003861294580840150712104306328074156659011806809530400315   1
07111042002000505110200200000021132032142002001009501566590                                2
21111111111111112211152531
0215093012010202060663211120005134211395651620100514804008437119151061014009010310421285   1
03403021141090502200200170451221121331111372000510301510610                                2
21111111111111113311142521
0216093012010611042384214320001003821274450820090718704012047133144062012007009230300263   1
07311042002001705200200140602221111311142162000109201440620                                2
24111111333111112321151441
0217121212010612090980111220005004701555090840140816604509937112180670011208209030500258   1
07311022002000805199200200000021129999999999990509021806700                                2
33111112323111243322343433
0218093012010101022857112220005304211454441350110720303904051230144268012008010130914219   1
02102012171121001200200141201221171311122212000510101442685                                2
22111111111111122311152531
0219093012010203011191122320005004501524890860161115803310948080156870010206008030100220   1
03403042002001206104200130302423202031351372000508001560710                                2
33411133323111153323343445
0220093012010101040252113320705293421173822290151118303712349113164264514007009330723273   1
02102042161051401200200140901311171431342312000509301642645                                2
32111112333111133312153551
0221093012010101042167214420112143911314460950170918903308857339178063012807010730315315   1
02102041161061606147200200000021111311121312001210751780630                                2
22111112324111333311142441
0222093012010404022672212320303003951314510860140816205109532078150062011208010230500270   1
04215012002001004148200150301621131411131342000310201500620                                2
11111112211111131121152541
0223101912010101051448112120530343921294650810120917406608726104168065513504009930618280   1
02103042151041001200200170201321141431351312003009901680655                                2
21211113234111113334153535
0224110612010203112355114320212064701565070600291316503409949160197864008406010630401338   1
03208012211031702199200120604422121531351162001210601978640                                2
33411113333111125543452331
0225101412010101051358112220212133011053313920221018605010837138110665013008007430321185   1
02103041141041201119200150201321111431341202001207401106650                                2
31111113313111113311152531
0226101012010101123061213320539145404991411430150819703811852203177259011008011430623357   1
02103041161051606101200200000023251331351362003911401772590                                2
32411142333141334423133555
0227101012010101051654114420312024311364501220190918004611539096130069012007007530403192   1
02103042011011606116210130506211121431212112001207501300690                                2
33111113311111233323242435
0228101012010101031668112320005019999999991000100914004408632049184268013008810120102280   1
02103042022001201149200130301213202031351312000510151842680                                2
33411113333111123313153545
0229101012010101110588122320008004601555260940151011402208052062143671012007008030100199   1
02102012002001306116200110604223201532342162000808001436710                                2
44111124255111143313252445
0230101012010101100658216220018133731214781700110815103907839169181663014408009430521330   1
02102011141090501200200120105321131132242312001809401816630                                2
11111113311111111111153531
0231101012010101011065112320201009999999990900083016604610536075141862011007009230400258   1
02102042002001001199200170205211121411111311010109201400630                                2
21111111111111112211153531
0232101012010101010152112110420144581515150930211213304207632076170065514408008930519283   1
02102041161051001111200200000021131431341312002008901700655                                2
33211113213111123443353321
0233101212010101062686122120017003491094660740110815107506920036134467510007007530100210   1
02103032002001206200200120302423201411351162001707451344675                                2
34411153333141133422345445
0234101212010101100383113420005004431495310900121122703816260134159468012408209030100242   1
02103042002001601150200200000023201111342312000509001594680                                2
33211113335111123312354441
0235101912010101010846212120612009999999991050150921305213341139156860017009009430600305   1
02102012002001201200200120301021151512312002001209401568600                                2
11111112113111333312154441
0236101412010101111866213120014003621144741000150821506014336058129455013008009630400216   1
02102042002001401115200110201621121331142312000309601294550                                2
22111112231111222212251511
0237101912010201032346222220099143451153740950211115304309036102132859010005008930815195   1
03104012161051002299200130301223261331311372002009001200620                                2
22411111221111332242153431
0238101912010216112051214320001004131344801000170921405413740114148461514607008730400271   1
03107012002001702200200140452121121131312321020108701484615                                2
31211114121111123511254551
0239101912010101052559213120410133871294250870090716805109433115165063010007010130521292   1
02102042141041501200200200000021131331122311071010101648630                                2
11111111115111112211153521
0240101912010101040749124120225019999999991190111015704109838091169866013807010230302280   1
02102042021021601199200130201223221131341312002510151698660                                2
33111113333111333313233555
0241101912010101121461212220005013941344320870110615504509234090188363014508510630502333   1
02102031021021201151200140606221131331341322001510601883630                                2
22411113311111223391353531
0242101912010404010165114320305304521555130200100118702299985600202068011407010830312310   1
04115042171122304106200200000021122312141162000510802020680                                2
22111111222111222211254541
0243102012010404112665214320001003771254341090100822604815347125128862013407208630400234   1
04104042002001604200200200000021131111142242000108601288620                                2
22111111133111142212152531
0244020112010202020159222120001149999999991610110616902608865276139663011007009330519250   1
03301041161001202200200170301123232031111162000109301396630                                2
55111111111111115511152541
0245101912010101021158116120308149999999991220090814704807031146181662013009011430419330   1
02103011161050501200200140151321121311122162000811401800620                                2
11111111115111112211152521
0246101912010219020364222120426123039804220960110818405511533068137661011007009230500270   1
03214042002001202200200141201223241431351322002609201378610                                2
45411115545111354414555534
0247101912010101051189123220012004381435441060141017704111943084200466012408210230100320   1
02103042002001506152200122106622201431351311251210202004660                                2
33111133333123233313153551
0248101912010101090184112120209114271415090800110818203512152132350071013009015130300488   1
02103042052001306119200200000021111412352311140915103500710                                2
22414112311111113322253331
0249101912010101120855122120012149999999991170090972905405924080175066013208009820123282   1
02102031161051201200200140503523202031351312001209801750660                                2
22111112211111122243333531
0250102012010101081368113220320069999999991070080814904607832127276070011008212830401400   1
02102011211031401199200200000021121431342312002012752760700                                2
33111112293111214411153555
0251111412010202062375123320020003661213990850080719805712735070120065010006007630100200   1
03301042002001406200200130454423202032241162002007551200650                                2
55111115334111325544554345
0252111412010404122090223220005004021344680750090716005908227093111062009007009130100200   1
04115042002000306199200170301223201331351342000509101110620                                2
33414123333121333312343444
0253110112010101101077224120109023441133990950130718906810228094151064011008009030203259   1
02103042012011601111200120601123211412351162000909001510640                                2
31111112315111132412154445
0254111112010101102090124420017104011595551020101112004105499125180070012508209440504258   1
02102042041081901200100121206623201431351162001709451800700                                2
44414333355241444433233445
0255111012010101091267213120005013811274311000120820205412337124133461014009007930602250   1
02102012021021401115200200000021141131111311030507901334610                                2
22111112433111222322243533
0256111112010404111155216120001053931304351980130822705412842227124859012806808630700185   1
04115042072000504200200130301621151331232342000108601248590                                2
11111111111111111111152521
0257111212010504051456214220020019999999991040110821405014543097232063013008010930102410   1
03111032021021712200200121201621101531341322002010902320630                                2
34111113322111233322133445
0258111512010101012565112420225003911424340800131020006511331111149068012007008130300230   1
02102032002001206142200200000021111531341162002508101490680                                2
45111144343131225514342443
0259111512010202021666213320013004061153390920180720302515081141144462010006008130600263   1
03108042101081502200200200000021141111311221261308051444620                                2
22111112311111113313353551
0260111512010202111953112220101009999999991040120723704516553136081257010006007430200180   1
03108012131991102200200200000021101311111122000107400812575                                2
22111111111111121111152521
0261112012010404100570123220105015011514231110111112803905333179167870012008008730202241   1
04115032142001804121200130601321212031352162000508741678700                                2
32111113344111222223333243
0262120212010404062670113220410184511525464140111020003810753273157464012808609930514270   1
04215032151041404200200170301211132031351342001009851574640                                2
22111112211111112211253521
0263121212010101122546213120012139999999990710230816805608830119189661211407011830621359   1
02103042141091601200200200000023141331122211011211801896612                                2
11111112311111233312254531
0264121212010101081471113120401064381464901000100914203409142086213070012009011230501306   1
02102022031031401200200200000011131412122311030111202130700                                2
33311112334111232322232543
0265121212010202081250114320634134651525880950141023004115056195220659012407411330721325   1
03108041141041802153200170606421151131351322003411302206590                                2
33111113322111333423343445
0266121512010101111049113220403144671554760700161012302906142165122863414006408230515216   1
02103032161051401200200170301221132011142312000308151228635                                2
33111112323111233332332321
0267121212010101060857122120610309999999990900171013502608152140185065010406410030814308   1
02102032171121001200200170201323269912999992001010051850650                                2
22111111111111113211155531
0268121212010101060679112220115019999999991060130914404008636088172868011008009930202261   1
02103042021021201116200200000011101412122212001509861728680                                2
43111113332111113312253531
0269121212010612043058212220024024071394441820140816505309331094155468010007009030403240   1
05311032011011005100200170601221121332342212002409001550670                                2
22111113315111333312154441
0270121212010101022051112120722069999999991040161026706718840061143663010007009230701250   1
02102031182031001200200200000021161212222312002209201436630                                2
22111111112111112211153531
0271102012010101052359114120410134931655581310141219004909339241231073013409611330515305   1
02102011171061401141200170153321131311121312001011302310720                                2
33111112211111112322153431
0272102012010101061380212120003009999999990980140719805512040150150064012010009510300257   1
02103032002001201200200200000021111331122311010309501500640                                2
22111122223121223322254543
0273101212010101010174112120423069999999990920921125004817752123155063011408609530506280   1
02103041212001206100200140402221131511243312002509451550630                                2
43411113313121123312254555
0274110612010101092878112120210149999999991500100915003807139203197070011607810230319290   1
02103032141051001119200200000021111432342312001010201970700                                2
32111112232111222211152551
0275110612010202062469212120040023741294514240150819004510024120195563016609611010318350   1
01108021161051406200200130451221111131341312004011001955630                                2
55322444323255335513233442
0276111112010313071570212220010009999999991240150819004510024120149062012009010030300272   1
05319012002001003154200200000021112031212312001010051490620                                2
32211112333111232311255541
0277111212010101121866212320012264061153390920180720302515041141155663014006008830620275   1
02102012001081202200200200000021141412122212001208851556630                                2
32111111111111112311151511
0278121612010101082573213320002003571244081770999917708008222077140063011207608630500248   1
02102042002001201200200200000021131311122002000208601400630                                2
12111112213111112211152431
0279101212010101050169113320402014141404511260999918204410941147135064012008008630602232   1
02102042021021201104200200000021131431141002000208541350640                                2
24321222231111215322352431
0280121612020101052790223220015003651234000800100699999999999999160061099999909930500302   1
02102032002001606200200130603623202031342212001509901642610                                2
34411999999141244522242433
0281121612010101010148211120008144031364891230189819704611143201175063013007011440719310   1
02103042161050501200200170151621151311322312000811401750630                                2
11111111111111111111153431
0282121212010101123171222220213014101354980970120722604514450185170063011408409430402301   1
02203032021021401101200200000023221411351312001309401700630                                2
32211113322111122213353543
0283121212010404080353212120022014021334410970220821505812337170143060012007009120602279   1
04115031151121004200200170301221141412132342002209101430600                                2
22111111111111111111153541
0284121812010202031262212120033024241273830930140727704717059298132864011207009210718227   1
03102042002001002200200130151121151532341322003309201328640                                2
44111112222111231142352523
0285121712010202031864112320210064491465281000110912303906532097165465011006809230306275   1
03210042031121002104200160451123212031111322001009251654650                                2
34411113222111112211253541
0286081812010101091180226120012004101364680890170717403910945130158659010006009630100319   1
02102012011011001199200130302223201431342312001209601586590                                2
33111112113111333321353331
0287081812010202122681124220032004101324580900100820604612745163158663014207409830100280   1
03108042002001906200200150306223201531213322003209841586630                                2
45311444323254555523144225
0288122012010404110486124320004019999999990880211920504313348145160664012407009230102280   1
04115012021021604199200200000023201511131342000409161572650                                2
32111112235111134412351341
0289111112010202020675113420310004071364500930090719105111837112170265011007809530400283   1
03403032002001302155200130301221121431341322001009501702650                                2
33222113322124333312152555
0290111212010101070980212220002019999999990820110512703507136105125057013009009330202270   1
02102032021081001200200120151121101131352311050209341250575                                2
11111111111111112211152521
0291111212010404010177113320213309999999990990160824204215758213203271013009009630314272   1
04115032171121604121200120201211111531341312001309501950710                                2
34311113333112243312333343
0292021712010101110157212120006143931294491140180829005918049254215262413007611930119393   1
02103032161051001200200120201323141312121372000611952152624                                2
11111111111111111111153531
0293121712010202031856212120001009999999991140180829005918049254154063011008008530500273   1
03314041002001002200200170451221131312112322000108551540630                                2
11111111111111111111153531
0294121712010202082456111220205004471524800900160827206119145099145465513008008930300241   1
03218031002000702143200200000021111431352322000508901454655                                2
34411113222111114421253521
0295121712010101071363114420410184601484581250090923903615966218207568015608610330518315   1
02113032151041601144200120601111131131341312001010342075680                                2
33411113333111333313152544
0296121712010101031546113520310139999999991450151021603713658217172071016308409730421240   1
02103032141091401200200171201221121111351372001009701720710                                2
43111113333111123313154555
0297121712010101010160212120005023661204421190130816503908542205222264011407411010503380   1
02102012011011001200200200000021142111342112000511002222640                                2
11111111111111111111152531
0298111212010101051570112220206029996309991020990716603810444122165069013008008930318244   1
02102032151040501200200200000021111111341312000508901650690                                2
24411112321111221213244553
0299111112010404010389212120105004011384720820090614004807529086132260010010008130300260   1
04215031102001004101200200000021111531341342000508101270600                                2
99999999999999999999999999
0300121212010114052470211220007009999999990860130824705815643164140062011207010910400260   1
02102032002001201200200200000021122331341312000710951400620                                2
11111111111111111111155541
0301122412010101012249122320613303681145671080100914005407026078146267013006809030814229   1
02102012171121001119200110151323262011141312001309001462670                                2
33111112233111223312153443
0302121212010404052759114520316004621575040950100920104712843130210071013008210630400293   1
04115011002002013199200170151221122012342342001610602100710                                2
33311113322111113343354234
0303121212010404032361214220316109999999991060110716303708844192131461012007609330400247   1
04115031002001804200200200000021121312331341261609251314610                                2
34311222233111223321354444
0304121212010612061856113220307139999999990970121016805107933192154662011008008930421282   1
07311032141092005200200200000021122012341162000708901540620                                2
33111111133111233311313221
0305121212010202041046216120405143259904221010181011104403625155196265013207812030515326   1
03103042161050001200200170606223131331111122000512001962640                                2
11111111111111111111153531
0306121212010101010683112320112004701584990890151128503299989506209071011208410430200290   1
02102032002001001116200200000021102031312312001210372090710                                2
22111113333111113411254551
0307121212010101061664114320410104311445020890120916704407838227168070011807809330500241   1
02103031042001701156200200000021131531342312001009251680700                                2
32311112223111233222344443
0308121212010101062568212220010003451604370910120720003112365232152064012008009830500261   1
02102041002001001200200200000021131511322312001009821520640                                2
22211112223111132222144441
0309121212010101011556113320520009999999991780999920804312348209149856511208409430600242   1
02102041002001401111200200000021141531352312002009421498665                                2
42311112233111223311153535
0310121212010202052675223020304003651214140760120620708011826047123462311207208530400225   1
03308032002001502200200200000023221431311322000408451234623                                2
23111111111111322222234531
0311121212010101081480113120106004571535140760150817203511049137200868011607810430200304   1
02103041002001401120200200000021101431352312000610442008680                                2
43411114223111223311244221
0312121212010404123145123120317144091394491380161115304209136100149064512207209430319250   1
04115042161051604200200130301423221131132342001709401490645                                2
44411113323111244423233435
0313121212010404080588213120000003681214561180090618503210958220086060008006007030200168   1
04115042002001204200200200000011101131131342000007000860600                                2
22111111233111112211153531
0314121212010202071575212120019003751185031330140717004911035054159663411009009930400283   1
03308042002001002156200120301121121531352162001909901596634                                2
55211113333111215512151525
0315121212010101043087113120108004631525780900141014302808151169140668611007008130200208   1
02103042002001506111200200000011101531351312000808101406680                                2
32515112223121242222243235
0316121212010101080182123220102005501825740960131018002810364244158266813809009430100247   1
02102042002001201200200200000011211531351312000209351582668                                2
23311111333111333314455555
0317121212010101010946212120012143761294321730170718804410543193164449016010010530419480   1
02103012141051001200200200000021131311322312001210501644590                                2
11111111111111111111152411
0318121212010101011675122120002014601565110970161231604220075371176966014009009730102284   1
02103012021021001116200120601123222011122312000209701769660                                2
11111111111111111111154421
0319121212010101100470112120312134461495111090181115804909332081176567012007010030421276   1
02102042141091001119200170301111222011122202001210041765670                                2
22111111111111122211154531
0320121212010101080689212320103004151414622000989817203909544189198068011007609930200301   1
02102042002001201200200120602121101311351312000309901980680                                2
44111112211111213311252443
0321121212010202111562212121001144261404971180160821003014870158149861016408010630519283   1
03208042161051002200200170301321132031322322000110551498610                                2
11111111111111141111144441
0322121212010101010675222120116003581194150910080512503807433067175068008006009230200266   1
02103012002001001106200200000021221431341332001609201750680                                2
32111112323111113223352555
0323121212010101112457114220215004581555280980101017904211099137205070014008610430400294   1
02102042102001601129200110151121121411342312001510402050700                                2
23111112223111233311353531
0324121212010101071949116120703189999999991080100914005407026078152562010008009630718278   1
02103022151040001200200170604421161531332312000309551525620                                2
11111111111111121111154521
0325121212010101071073216120001014051325001110991219303212799172120061015009010830700227   1
02113042021020301200200200000021161312322212000110801200610                                2
22211114341112224444444441
0326121212010101010156113120515214311474972210991519403799999447155963014007509010621276   1
02112031141091401124200200000021142112141312001508991559630                                2
32111111221111113332132411
0327121212010101050590222120016003581194150910080512503807433067145059012008009210500214   1
02102032002001306200200200000023201431351162001609201450590                                2
44111144443141145524135152
0328121212010101010675212120508003841284450810980712704707027050169065012007009930700281   1
02103042002001201200200170305321151312222312000809901690650                                2
11111111111111111111153541
0329121212010101062556122120612004521525550930241136104129688120130065015010008630600216   1
02102042002001201119200200000023251111122312001208601300650                                2
11111111111111111111153531
0330121212010404020485123220020009999999991080140519003711799179162070012008009130100232   1
04115042002001606100200130802222202011332162002009001620700                                2
45422121144151115513143443
0331121212010404050557211120005309999999991080140519003711799179131456417209209930814211   1
04115031171120704200200130151121181312132342000509951314565                                2
11111111111111111111153531
0332121212010101041660226120000004091334660900180723605016547106149059010406410330100220   1
02103041002000501110200170201423201111241312000010301490590                                2
11111111111111111111151511
0333121212010202061690223220007004051275350830070616203208151244193061414008611430100365   1
03403031002001406137200130603123201531119322000711401930614                                2
35222133233111234413154555
0334121212010101040679212120005009999999991100907020704813843106168060014007909430000328   1
02103042002001001200200200000021101311342312000509451680600                                2
11111111111111111111151531
0335121212010101082069213120412303019604340950110617304309840160160060011608009230514312   1
02102041172001201200200110301121141331322312001209201592600                                2
11111111111111121111154521
0336121212010101121281224320202003521224071070900720704813843106152057012808610330200328   1
02102042001082001200200150154121211311322202000210301520570                                2
11111111111111111111133333
0337121212010101012158112220515014611504840880100818003812747075173563015009009530502308   1
02102031021021201104200200000021141112319992001509551735630                                2
22511112222111112222253542
0338121212010202073085213120204113631184360930110616206408925047145061014009010030200274   1
03108042052001402200200130251121111331111322000410001450610                                2
33211112222111133311253443
0339121212010101011980113320203004421464780930150922003710659387140061013009008230200264   1
02102042002001401121200200000021111431322212000308191400610                                2
23311113343111353311352333
0340121212010404061271114320315184621535421410121025004417257170195066011206410130218315   1
04115031151042404111200200000021121431141242001510101950660                                2
44311112233111234513253443
0341121212010404010184214320001003631184360930110616206408925047116459010405407030100171   1
04115042002001404129200200000021101411131342000207001164590                                2
22211112223111233322255551
0342121212010102031363213120024003721244320970140723415215248166154262011207008510200282   1
02102041012001211122200200000021101332113132002408451542620                                2
31211113233153135512252543
0343121212010404061176222320020003881324040890900715105308928047110062009006070030000201   1
04115042002001004100200200000023221511142342002007001100620                                2
33111113333111133333354545
0344121212010101030278213120014003371133930890160722105214143139208265010006010830600336   1
02102042002001401200200150603121141332351200201410752082650                                2
32311113334111334433331325
0345121212010101061262213120003183531173961290190718306910427051142058013205810030418216   1
02102042151040301200200200000021121332342212000310001420580                                2
11111111111111111111153531
0346121212010101012561214520004023691244150800130818005611232062133861514007209830403245   1
04115032011010404111200200000021121511341342000409801338616                                2
33111112223111223332252331
0347121212010101112684212120006003951314770930220815404310136052108061510007007730500198   1
02102042002001201200200200000021131311121312000607701080615                                2
22111111233111113311353535
0348121212010202100556112120217309999999991000150912602907643107194666515506510730314305   1
03403042171121002113200130401321112031141322001710701946665                                2
23111112322111243312253541
0349121212010101062262112120401304281455122100989921003512460253184466014008010230414297   1
02102011171121201101200200000021131112112212000110251844660                                2
12111111112114113322355551
0350121212010101021590122120105004621555200790990919002912566182192072015008009330100260   1
02102042002001201104200200000023201431341312000509251920720                                2
31111111212114111111154411
0351121212010101122270114220505024161364590990110921503415463134278072013008013030603377   1
02102042011011601119200200000011141431211312000513002780720                                2
22111112113111122422143335
0352121212010201061656113220613344901585630930999918903911848162214470014008010730618307   1
02102032151041401104200200000011251432352312001310692144700                                2
43111112222113222322334235
0353121212010404063053113220420004201404640950119921504313950166165069010806809530500244   1
04115041002001204111200200000021131112331242002009501650690                                2
22111212121111113311253553
0354121212010101111569113220210004461415300860149919004712840077165067014009009730300258   1
02102042002001401104200120603221111431122312001009701650670                                2
23111113313111233323333335
0355121212010101061290123220023009999999990910220916804710036105183870512408008930100255   1
02102042002001516129200141204223202031351162002308951838710                                2
44411522244253354533342535
0356121212020101110756212120002143941265241220401413502406456237136661011207909230219260   1
02102032161051001200200130201221111112122202000209151366610                                2
21111111122111123311255531
0357121212010101050369212320208009999999991080120628304421064144169661010007010230300319   1
02101011002001006200200120151221111131352311010810201690610                                2
32111111233111333322244333
0358121212010404122378112220202004851595570970151018603810449218154064012207208530200264   1
04115042002001004199200120151221112031999142000208501540640                                2
23111113233111232212244553
0359121212020101041359222320405303851304210870130627004919255147189063012008011230314330   1
02102032172121001200200200000023231131121212000511251890630                                2
33111112223111222211154541
0360121212010305071564212120010003801254560920140713204106032154184061011007012040200348   1
05119042002001003119200200000021131111141322001012001840610                                2
22111112211111112211355551
0361121212010305060292222120010004331396140840121116805310332058116060011406206230100227   1
05519042002001206200200200000023222099999992001006201160600                                2
34111332243233224411252541
0362121212010612020167124320000004101364570880090730006823049161116661012009007430100220   1
07311042002001605200200120301223202011342192000007391166610                                2
22111111131111223311142531
0363121212010101112782212220413009999999990980900514503009630125128062010007008030100230   1
02103042002001001200200200000021131331251312001308001280620                                2
32111112222111223312353535
0364121212010101041173113420334003010924990780600615104209036095162064011007009530400278   1
02103032002001606119200200000011121431341312003409501620640                                2
33111153333241155513244443
0365121212010102120291212220001003861314350840100716907008724060140664012008008930200242   1
02102041002001201200200200000021101131122212000108901406640                                2
11111111111111112211152521
0366121212010101042171113220306014901575740910900917304611138080157870011808408730402230   1
02602022021021601199200200000021122031351312000608701570710                                2
23111115425111323344513154
0367121212010101091682213120004003591213950890100614402909650097180060012208011030400320   1
02102041002001401200200130151221121031322312000411101800600                                2
22211112233111322212254531
0368121212010404111691212220002003861314350840100716907008724060135062012008008230200247   1
04115041002001004299200200000021102112152342000208201350620                                2
22111111122111222221253441
0369121212010916022455113120522264741555090880121118303612751098163068011207209230620250   1
09107031002081606199200200000021142112151162002209201636680                                2
33111113233111123313343333
0370121212010101031088214120201004091374661030130716603911243073177065510406809630300295   1
02102042002001601200200200000021111412322312000109601762665                                2
22111112211111233311253431
0371121212010202031853212120425004021314711230140719204810840179189868513008012330400281   1
03208042002001002200200200000021132031341322002512301898685                                2
34111112211111112212253551
0372121212010202111145212220425019999999991030271114503708139136189664012008010830502316   1
03208042021021002199200150101321131131351322002510751896645                                2
34111113311111114412253551
0373121212011316010181222220003003831244520930140819708209824085191064511007010230100318   1
09116042002001209200200170604123201331351002000310201910645                                2
32111112245111342211553551
0374121212010404032060223320005003361054640850100719406511330080170262013007509630400311   1
04215041002001404129200130303221121531352142000509601702620                                2
22111113222111233312344551
0375121212010101100852116120004133861314302210999819403799999447155064014007509530132266   1
02103042161050501199200140151321129999999999990409501550640                                2
22311112222111233321154551
0376121212010101100161113120522149999999991220999917003510499162223070016010011230623320   1
02103031161051401199200200000021141331341312002211202230700                                2
43411113311111233321153244
0377121212010101011071212220022013841244711030130820004099932150165062012009009930602312   1
02102031021021201299200200000021141131312312002209851650620                                2
22411113311111232221153425
0378121212010101120445113320530009999999990990161020002915275180162064012006008630600278   1
02102042002001501111200170451211141431142162003008631620660                                2
32111113233111123311153541
0379121212010101011549213120010139999999991140999822004515549102135063012009009930621239   1
02102042141091401200200110151221141131122111271009851350630                                2
22111112231111333313254535
0380121212010101121356122120007005161706011670991121202813476251178063014010010230100315   1
02102032002001201199200200000013202031351312000710201780630                                2
32211112232111231112244555
0381121212010101020768212320004023141043330880140814806906521072170062010207410030503311   1
02102012011011001200200200000021132011242212000410201700620                                2
22111111233111233311254541
0382121212010612122177213120001004021364260910120718304013032157113659009006007530200230   1
07311032002001505129200200000021121511322312000107501136590                                2
22111112211111222411352511
0383121212010101121856114220418299999999990980191019903512357205190066014207810030515307   1
02102042161061801119200140301321131412342312001810041900660                                2
33111113322111123311154541
0384121212010404050551211120002143391055322830800928203899974694111459513808009130623224   1
04115032161050604200200130301221141312332342000209101114585                                2
11111111111111111111151511
0385121212010101080151213320009023591125681010110819805512636087133462012807209230403243   1
02102032011011001129200200000021121431321312000909201334620                                2
32111112233111223211244545
0386121212010101122956216120013004131394700840980919405610835151138060013007009430600269   1
02102042002000501200200120201221121331312312001309401380600                                2
11111111111111111111152521
0387121212010916032165212220005139999999991020161114102908449139137065011006009530421228   1
09116042141091009199200120101321121411171162000509501370650                                2
33111111334121233313244555
0388121212010404090151212120002019999999991030110818406909827083141861012007010130300268   1
04115032011010804199200200000021111531332242000210051418610                                2
22111112223111222112143531
0389121212010909042652113120441004571515181350980914004707930072200567010007209830500315   1
09116032002001606199200110101321131432251362004209802000670                                2
33111121323121333343153321
0390121212010101020666213120018013261113970920140817404810336117236065012408612330602393   1
02102041021021201200200200000021141411121322001812302358650                                2
22411111111111213311153521
0391121212010101081788212420018003681214561180900618503210958220300065011009013730200499   1
02102032002001206157200200000021101531351212001813703214650                                2
45111133344141255513154553
0392121212010202042264123320008029999999991910140822614007516140141066011207009230103228   1
03208012011011402199200200000023202031352322001009201410660                                2
11111111111111111111144441
0393121212010202022382223320005003791294460800700716106208526068132062010806408330200241   1
03308042002001402149200120701221101511342322000508301320620                                2
23111112233111123311153541
0394121212010612010758112320203024411474991050981018906011732061128865012007009230303215   1
07311032011011005199200200000021112031341202000309201288650                                2
22111112213111233311344531
0395121212010612061856112320205134471514850970121016805107933192155062011008009830521280   1
05211031141091005199200130151321112031342322000509801546620                                2
22111111111111222222244445
0396121212010202051459113420302149999999991000241513303606537162232065015012011130419386   1
03108031161051202199200110201321122031241322000211122320650                                2
33111113324111333313344443
0397121212010101010149221120010309999999990820110721204111652275195261013008012730914368   1
02102031171120001200200170601121171331341312001012701952610                                2
11111111111111111111145455
0398121212010404081067212320005003831244240960980620004313647104154861515009009630500283   1
04215041002001004158200120156221132031231342000509601548615                                2
22111113333111333322244445
0399121212010101040749112120007019999999991190111015704109838091166265513807009930102268   1
02101012021021001199200110151223209999999992000709851662655                                2
33111113324111233322254555
0400121212010101041660222520006004091334660900180723605016547106148458011006609030400309   1
02101042002001001129200130101221121131341221010609401484580                                2
22111111212111222211354541
0401121212010101081061213320034063381123940880160622904616450096103859012007008540501210   1
02102041181031401200200200000021141331342322003209001038590                                2
22111111212111222211354541
;
