# Supplementary material for: The Relationship between Diet Quality and Acculturation of Immigrated South Asian American Adults and Their Association with Metabolic Syndrome
Source: PLoS One. 2016 Jun 14;11(6):e0156851. doi: 10.1371/journal.pone.0156851 (PMC4907444; doi:10.1371/journal.pone.0156851)
Supplement: S3 File — (XLSX) [file pone.0156851.s003.xlsx]

## Sheet: TNMYPHEIMERGE
UserName	METS	UserID	RecallNo	RecallAttempt	RecallStatus	IntakeDate	IntakeDay	CompletionDate	Lang	NumFoods	NumCodes	AMTUsual	SaltType	SaltFreq	SaltUsed	KCAL	PROT	TFAT	CARB	MOIS	ALC	CAFF	THEO	SUGR	FIBE	CALC	IRON	MAGN	PHOS	POTA	SODI	ZINC	COPP	SELE	VC	VB1	VB2	NIAC	VB6	FOLA	FA	FF	FDFE	VB12	VARA	RET	BCAR	ACAR	CRYP
MetS1	1	0d1e70c5-8124-4ca3-bd0b-85145f5841c2	1	0	2	1022013	4	1032013	1	16	16	2	9	9	9	2893.91	123.937	87.9845	415.514	3327.34	0	48.944	55.424	117.623	45.5924	1023.76	37.9848	514.444	2060.46	5514.59	6963.07	16.078	2.64093	114.953	241.191	3.03871	3.00781	43.8273	4.11229	1397.27	484.753	912.118	1733.51	5.84538	907.277	773.739	1504.96	78.5055	160.688
MetS10	10	3a7aa4b1-d09c-40ca-b6ca-1cf05292c245	1	0	2	1082013	3	1092013	1	15	15	2	9	9	9	1511.5	59.7476	37.327	233.783	2778.82	0	162.208	7.104	59.4452	10.922	459.078	16.2188	195.959	864.368	2090.89	2951.12	11.0942	1.31287	81.8745	64.6281	1.43097	1.57108	17.0756	0.989843	419.346	267.28	152.066	609.946	2.02792	137.28	79.01	704.717	1.28	1.28
MetS100	100	65de9e21-b007-444f-8541-7e3397ce9559	1	0	2	2032013	1	2042013	1	10	10	2	9	9	9	1912.33	89.8431	63.0143	249.1	1617.74	0	0	0	91.6406	21.7216	736.223	13.2421	373.335	1271.79	2608.64	2710.83	7.50092	1.27652	139.685	86.2679	1.24357	1.12157	20.0114	1.68592	507.826	195.535	312.291	644.362	3.89687	586.014	246.348	3460.89	1010.56	147.57
MetS101	101	dccceba3-abeb-41cb-9d95-d9d51c57de68	1	0	2	1212013	2	1222013	1	13	14	2	9	9	9	1922.45	118.718	72.843	209.841	2189.39	0	0	0	112.185	28.2029	1291.25	12.868	376.106	1840.37	3796.67	4229.35	13.4911	1.34987	114.447	100.32	1.08363	2.42254	31.4615	1.98231	301.221	27.12	274.341	321.142	4.7998	722.402	622.74	1122.64	3.032	132.804
MetS102	102	4729cc38-ed10-495f-b7fb-3f56123b1a51	1	0	2	1212013	2	1222013	1	12	12	2	9	9	9	1224.2	39.6138	42.2426	173.167	2111.33	0	0	0	45.0897	10.2303	740.499	7.47968	187.405	838.646	1842.77	2585.45	5.99046	0.870297	54.5327	36.636	1.05497	1.26088	9.21722	1.20187	344.989	184.22	160.769	476.219	2.91465	312.643	300.157	149.728	20.25	0
MetS103	103	d4302bac-3c1f-4789-8b2a-a51d0e69671b	1	0	2	1212013	2	1222013	1	16	16	2	9	9	9	2382.86	131.191	73.7621	302.053	2932.74	0	47.36	4.736	96.0257	45.6963	581.085	22.8986	403.055	1653.25	3906.47	5177.79	16.0697	2.02415	99.9416	112.749	1.69845	1.70614	34.862	2.74268	850.12	172.695	677.424	972.575	1.6008	1131.91	180.69	9584.78	3405.48	220.624
MetS104	104	3a53c761-6197-4b13-bdb0-ec3b75105324	1	0	2	1212013	2	1222013	1	8	8	2	9	9	9	832.055	33.0429	31.2419	107.952	675.432	0	44.992	4.736	54.0131	4.67175	651.101	4.71582	95.3205	806.377	1062.81	1327.77	4.35249	0.3521	50.7749	48.9035	0.827955	1.16685	7.59768	0.436451	207.369	96.3775	111.371	275.168	2.64498	302.11	245.757	670.253	23.095	11.605
MetS105	105	3403c6eb-1db6-475e-aa2e-3b97fc8c3fd9	1	0	2	2062013	4	2072013	1	8	8	2	9	9	9	991.186	36.3033	17.552	178.468	815.07	0	44.992	4.736	61.4783	16.1819	392.478	10.2704	224.741	477.83	1662.27	1639.27	4.3767	0.690115	58.7405	31.0778	0.8941	0.970997	12.8305	1.24731	356.323	105.548	249.815	430.991	0.3801	516.354	34.65	5743.73	34	24.53
MetS106	106	1a518bec-55c3-4fa2-8b6d-293bf5b2abe8	1	0	2	2062013	4	2072013	1	12	12	2	9	9	9	2630.97	101.254	81.7496	378.172	2428.62	0	23.938	141.9	77.7915	28.4759	768.92	25.6682	347.986	1514.83	3084.76	5966.49	18.0401	1.99444	118.79	81.2883	2.05105	2.25536	29.4129	1.57276	582.041	83.9007	498.141	641.492	5.9799	179.64	168.93	105.29	8.46	50.76
MetS108	108	79501131-3f35-48db-94da-b1e8745ed2eb	1	0	2	2072013	5	2082013	1	10	10	2	9	9	9	1884.49	124.978	91.1092	143.521	2049.29	0	0	0	62.7517	19.443	666.047	10.4298	285.151	1362.19	3067.3	3279.13	11.4154	1.30317	119.221	150.36	0.947445	1.57327	37.0024	2.84727	209.227	9.6	199.627	216.428	2.75785	478.92	404.49	775.5	58.94	136.8
MetS109	109	671be21c-6048-4fe2-b1cd-18ea02c00c4d	1	0	2	2072013	5	2082013	1	9	19	2	9	9	9	778.466	45.5084	25.1686	95.502	1463.34	0	93.3336	0	33.1858	7.03939	550.25	11.189	151.333	645.54	1212.88	1465.42	3.28517	0.589608	79.6716	32.5169	0.87682	0.861742	14.1575	0.91999	281.219	135.92	145.149	376.469	2.15425	563.819	409.857	1801.69	72.1695	8.70776
MetS11	11	0c1431a5-53a7-4be2-8856-06ada73212a7	1	0	2	1092013	4	1102013	1	15	15	2	9	9	9	1465.42	55.4028	51.5214	201.103	3519.21	0	165.76	16.576	50.6337	35.14	615.823	16.5317	288.346	1158.19	2511.26	2322.55	8.35422	1.57042	60.5992	36.274	1.39273	1.17108	10.6951	1.12472	823.803	109.5	716.703	900.803	1.46514	364.343	266.457	1135.35	78.64	2.04
MetS111	111	59dedf1f-128d-4709-90c9-493dc93b9f7e	1	0	2	2082013	6	2092013	1	14	14	2	9	9	9	1750.98	50.2587	61.7148	262.316	2460.15	0	47.36	4.736	28.2323	38.2888	755.912	16.021	463.022	1132.16	2391.6	4322.84	8.66052	1.91186	98.4937	121.216	1.50899	1.22783	17.4837	2.1413	632.354	71	561.354	677.954	0.9924	908.432	92.37	9655.85	173.876	38.1956
MetS112	112	eb551b0c-6922-4a1d-88f8-d0d0f8b48889	1	0	2	2082013	6	2092013	1	8	8	2	9	9	9	1600.23	77.6729	76.8743	157.985	1494.23	0	67.488	7.104	98.5082	13.728	656.846	11.7095	253.708	1136.63	3191.4	3701.83	16.5969	1.09835	111.639	54.736	0.72282	1.56752	18.2343	1.33396	139.99	19.2	120.79	154.39	5.6031	815.22	659.43	1758.69	147.44	13.52
MetS113	113	b2203a14-797d-4914-b723-b515883da4e6	1	0	2	2082013	6	2092013	1	8	8	2	9	9	9	1963.06	52.0768	55.369	323.689	1654.33	0	47.36	4.736	101.403	30.899	584.007	14.0501	380.275	1050.45	3697.91	2634.74	7.15588	1.5569	47.8252	119.145	1.61962	1.00753	11.6713	1.97338	772.227	137.321	634.906	869.269	0.77924	117.376	77.924	375.292	95.09	55.66
MetS114	114	36180264-726e-480a-9eee-1acbd7e3619d	1	0	2	2082013	6	2092013	1	16	16	2	9	9	9	1743.02	45.5448	26.3302	352.554	7021.01	0	217.086	22.8512	179.032	36.972	576.38	14.4332	537.907	964.606	4368.52	1785.11	6.54751	2.37307	58.229	100.976	1.24084	1.36725	10.9559	2.12187	278.748	47.7	231.048	313.148	1.9635	438.38	208.85	2535.17	34	466.68
MetS115	115	e43b2a61-fb00-4e8a-a9d2-de70a1a6a79d	1	0	2	2082013	6	2092013	1	10	10	2	9	9	9	1681.16	63.8998	63.033	222.275	1985.21	0	70.8624	7.4592	55.9361	40.383	592.72	12.9001	292.867	1109.27	2269.46	2247.63	9.57869	1.3912	68.5512	5.4745	1.16021	1.16813	7.61532	0.84611	518.212	98.8276	419.385	588.8	1.77214	191.947	188.52	74.5296	0	4.40864
MetS116	116	ccce41bc-b463-48a9-9b9c-3e747dc3614b	1	0	2	2082013	6	2092013	1	10	10	2	9	9	9	1621.12	93.9388	54.3175	192.634	1636.35	0	78.736	8.288	51.588	28.8925	257.728	14.0414	273.978	1175.97	2426.98	2660.85	18.4385	1.21747	132.33	12.13	1.18421	1.35348	24.2203	0.96433	360.928	108.428	252.501	438.716	6.6367	113.01	107.05	90.56	0	25.02
MetS117	117	f1cbdebd-7d08-4e65-941c-8f52517bd529	1	0	2	2092013	7	2102013	1	12	15	2	9	9	9	1629.41	51.9805	44.873	265.426	2828.04	0	67.488	7.104	146.502	21.6953	1060.77	7.49041	257.586	1065.78	2584.89	2142.21	6.7428	1.13366	67.3302	219.223	0.995762	1.72228	13.3548	1.703	303.645	94.92	208.725	372.465	2.90645	553.713	506.777	461.985	29.625	24.875
MetS118	118	ed818b7f-80ca-4e5d-8af1-b5a1c2559a13	1	0	2	2092013	7	2102013	1	11	11	2	9	9	9	2265.02	63.2209	80.7466	332.121	4251.06	0	67.488	7.104	118.198	30.1432	1149.35	14.2537	399.416	1463.13	4019.77	4256.9	10.236	1.92579	65.9321	106.879	1.49355	1.80605	12.8839	2.17654	648.631	137.721	510.91	743.512	3.0896	358.274	301.635	649.674	89.68	0
MetS119	119	3f566045-4a17-439d-baf9-0587772c2eef	1	0	2	2092013	7	2102013	1	6	6	2	9	9	9	859.698	67.972	39.7939	57.758	563.952	0	47.36	4.736	8.243	7.804	160.44	7.79176	150.374	701.768	1325.68	2103.12	11.411	0.48842	83	14.754	0.45227	0.760552	19.6727	1.07106	84.43	19.2	65.23	98.83	3.9634	184.59	160.99	275.44	0	4.72
MetS12	12	62480cbc-7ba2-470c-8eec-832acb666281	1	0	2	1092013	4	1102013	1	10	10	2	9	9	9	1540.43	65.2672	52.6929	93.2619	645.029	60.48	71.04	0	9.4077	3.44155	639.592	7.34888	110.713	781.564	914.479	2707.21	6.92868	0.505354	64.2926	7.316	0.787285	1.04219	17.3799	0.83385	199.532	147.448	52.0847	303.3	1.59137	292.445	276.017	186.004	0	2.36
MetS120	120	02d6a7d9-051c-4873-87e8-54d6edf8bb8c	1	0	2	2092013	7	2102013	1	11	11	2	9	9	9	1572.19	52.5408	50.8399	235.641	3231	0.148	82.88	8.288	102.608	27.867	565.381	10.111	284.82	935.457	3020.02	2447.89	8.04158	1.39004	58.5825	132.984	0.898698	1.01764	11.0779	1.58498	305.743	27.36	279.863	324.783	1.62817	187.352	134.363	573.227	98.78	61.88
MetS121	121	c4318f20-5d56-407d-a8a2-eaf5922ea7c1	1	0	2	2092013	7	2102013	1	13	13	2	9	9	9	1367.54	74.8251	40.6888	177.48	1105.86	0	92.352	9.472	80.6572	7.672	802.073	7.63704	195.066	1137.29	1896.94	1986.15	13.5976	0.591588	115.301	5.586	0.814186	1.32406	15.8929	1.29174	200.981	94.92	106.061	269.8	5.02995	216.663	214.383	48.3827	0	0
MetS122	122	89544bdd-8024-439f-9dcd-1a841b8a3274	1	0	2	2092013	7	2102013	1	9	9	2	9	9	9	1634.3	70.8496	58.5762	212.317	2638.14	0	67.488	7.104	48.7369	30.3795	746.996	16.216	280.758	1184.66	2309.4	3376.56	8.09181	1.4866	78.4857	96.286	1.39697	1.22609	18.3083	1.60125	738.698	162.208	576.491	849.786	1.1763	237.37	203.19	379.43	33.18	11.85
MetS123	123	1e474c64-fd5f-4fd0-9d3c-09b235ad49bb	1	0	2	2092013	7	2102013	1	9	9	2	9	9	9	1378.21	75.7415	48.995	160.364	1928.82	0	44.992	4.736	78.2293	8.11293	249.759	8.92682	189.633	776.474	1927.8	4045.42	6.77027	0.770405	68.8737	146.393	0.697345	0.846651	28.7915	1.4623	210.945	129.521	81.424	302.787	1.0415	413.076	346.05	735.522	0	26.632
MetS124	124	075f545c-6eba-4a86-94c3-66ad200f4747	1	0	2	2092013	7	2102013	1	7	7	3	9	9	9	1278.96	36.733	36.8525	204.961	1376.65	0	95.776	4.144	98.0306	6.104	262.81	13.0046	116.754	367.794	633.755	1742.73	3.93553	0.589633	50.5739	4.391	1.1458	0.787303	14.6983	0.392835	331.896	222.77	109.126	487.336	0.31405	104.265	94.185	112.165	16.59	5.925
MetS125	125	9e265843-e887-4628-8ec5-dbbab10b4efd	1	0	2	2102013	1	2112013	1	11	12	2	9	9	9	2245.87	120.449	98.495	221.86	1318.07	0	142.08	0	56.7505	14.082	1085.06	14.5939	303.776	1571.68	2597.93	5145.98	10.7184	1.13538	137.254	29.856	1.73569	2.26311	40.4011	1.82549	387.284	242.5	146.764	560.144	2.8518	663.84	602.52	682.4	22.2	9.6
MetS126	126	e9fe74cb-efa9-40d5-9a28-5a3b46f61e6b	1	0	2	2102013	1	2112013	1	8	13	3	9	9	9	1734.51	56.3415	69.8383	221.38	1334.8	0	47.36	4.736	47.1167	9.37355	562.043	11.5221	221.81	868.37	2264.72	4488.17	8.97353	0.890322	81.7195	37.3462	1.26622	1.15393	18.0795	1.66535	458.547	302.217	156.33	672.844	2.7208	629.711	345.24	3119.2	536.692	8.5735
MetS127	127	1241180f-3339-45b9-8ff7-8b9c8b28e1ee	1	0	2	2102013	1	2112013	1	10	10	3	9	9	9	1383.41	38.4335	37.3216	227.82	1893.68	0	0.6	6.6	75.547	17.0651	316.282	14.4848	187.92	560.302	1456.15	2976.25	8.76949	1.11244	46.2293	172.925	1.28262	0.873194	16.4026	1.65875	507.806	270.588	237.219	696.654	1.621	180.946	153.75	262.612	4.5	14.832
MetS128	128	81dcf3bf-ee28-43e6-be0f-6b4ceb905959	1	0	2	2102013	1	2112013	1	8	8	2	9	9	9	2551.9	124.508	144.945	183.902	1441.7	0	260.48	11.84	37.7657	7.19348	366.457	12.3241	210.175	1167.07	2512.55	4404.19	12.3175	0.990654	120.006	27.1201	1.4444	2.21219	34.1905	2.08754	302.927	161.424	142.848	416.772	2.25479	376.958	362.027	172.54	15.44	28.6646
MetS129	129	d390f7a0-e53b-42d5-bdee-38f31ead0b81	1	0	2	2102013	1	2112013	1	12	12	2	9	9	9	2235.67	129.2	77.0651	256.286	2518.08	0	161.024	16.576	50.6851	24.1456	391.87	20.6431	347.414	1527.73	3398.59	6716.4	13.0868	1.58094	116.059	54.2	1.6106	1.36529	45.1434	2.50078	767.368	299.648	467.721	982.646	1.7204	595.74	513.14	964.58	0	16.52
MetS13	13	75145bce-49ed-47a1-b8d8-e67b889439fb	1	0	2	1092013	4	1102013	1	13	13	2	9	9	9	1920.07	149.421	68.519	179.187	2562.34	0	67.488	7.104	80.85	14.6385	687.865	13.2413	346.727	1564.85	2956.65	4940.58	15.151	1.09969	157.062	40.1272	1.10285	1.96404	45.4573	2.2407	195.077	52.04	143.037	232.917	2.75382	515.903	452.025	736.83	8.6625	11.9925
MetS130	130	ce43cf08-3093-4179-b89e-e35a0e068b26	1	0	2	2102013	1	2112013	1	8	8	2	9	9	9	1976.86	152.954	71.2845	180.734	2115.42	0.37	42.624	0	19.7866	18.4316	285.15	18.8855	359.47	1598.6	3127.19	6993.03	15.2674	1.39413	196.933	56.392	1.53131	1.66493	53.6842	2.50116	293.398	159.548	137.551	405.826	2.5908	576.74	483.04	1078.1	0	16.52
MetS131	131	2c3ebfa5-b3ab-4f8e-b9fc-e310e7115b48	1	0	2	2102013	1	2112013	1	18	18	2	9	9	9	2737.47	90.3172	86.9855	417.254	2259.79	0	0	0	161.895	41.8375	723.214	23.2968	360.63	1273.95	3229.86	4715.98	11.1367	1.89468	94.6808	74.565	1.35225	1.34632	24.9965	2.06154	563.902	124.49	439.412	654.272	0.9912	435.143	353.516	961.322	35.1225	19.035
MetS132	132	03887c57-4575-409b-b827-2f07544db38c	1	0	2	2112013	2	2122013	1	10	10	3	9	9	9	500.18	25.5306	12.9538	74.3473	1413.2	0	118.4	11.84	43.4217	7.584	240.448	2.5259	100.566	331.86	1114.13	627.404	2.69516	0.43751	28.189	39.377	0.32797	0.59525	6.69823	0.56334	90.96	14.25	76.71	100.96	0.8027	147.85	99.66	559.86	54.2	13.51
MetS133	133	95a06b88-af29-4a8c-804e-3a3cb339d9a9	1	0	2	2112013	2	2122013	1	8	9	2	9	9	9	1198.97	45.4877	33.2057	179.884	1490.61	0	44.992	4.736	54.0471	6.37155	978.952	8.34138	171.384	687.488	1623.88	2730.56	4.84053	0.71572	60.2844	139.728	1.00774	0.72163	18.4282	1.12146	332.412	182.068	150.345	462.54	0.597392	251.286	218.405	320.386	29.76	105.16
MetS134	134	5273f216-f39d-47f5-96ce-d52e40d8802b	1	0	2	2112013	2	2122013	1	14	14	2	9	9	9	1923.31	99.2746	77.3941	215.933	2575.28	0	71.04	7.104	36.5065	43.978	345.296	17.6766	364.828	1257.87	3002.86	3102.22	17.3512	1.8134	132.801	28.356	1.72972	1.48119	24.4837	0.964939	469.14	95.88	373.26	537.54	4.89735	320.524	231.743	1000.73	0	241.529
MetS135	135	48cde25e-ab80-47a8-860a-301efff59582	1	0	2	2112013	2	2122013	1	12	12	2	9	9	9	3065.95	87.9977	86.9025	496.022	2404.5	0	0	0	154.007	32.0518	592.858	24.7579	337.564	1077.32	3814.73	3875.67	10.8821	1.74447	100.051	344.823	2.4178	1.29244	25.4292	1.9372	824.145	327.442	496.942	1060.81	0.8712	225.603	174.623	416.627	58.95	497.7
MetS136	136	7913b58e-8669-4a05-a1bd-8a307acbc4ce	1	0	2	2112013	2	2122013	1	10	14	2	9	9	9	1342.57	68.1423	59.6589	141.131	1597.56	0	85.248	8.5248	29.148	24.7532	328.523	11.0639	288.495	936.614	2679.73	3471.14	7.72258	1.20209	60.4496	59.6796	0.770446	0.996907	21.1252	1.58524	302.707	52.7738	249.934	340.521	0.7925	436.923	225.01	2262.67	546.139	7.08
MetS137	137	e3ac2cee-0b47-4757-876b-f2726aab7a68	1	0	2	2112013	2	2122013	1	15	15	2	9	9	9	1783.81	90.4723	60.126	225.434	2049.66	0	151.552	15.1552	59.2352	29.3525	1057.54	16.236	346.857	1607.67	3623.18	3794.63	11.0322	1.32241	101.291	120.578	1.53546	2.22367	24.289	1.69707	668.206	141.225	527.109	768.431	3.9398	644.29	528.35	866.55	22.42	1071.3
MetS138	138	8a53aeaf-4b80-430e-b1d9-4ef55f230172	1	0	2	2112013	2	2122013	1	11	11	2	9	9	9	2799.49	143.126	83.0281	374.748	2595.83	0	0	0	51.2041	44.767	337.786	23.3409	472.532	1684.89	4268.58	8615.94	15.1788	2.08687	163.5	87.738	2.28508	1.35948	52.4217	3.07892	706.11	366.24	339.87	971.31	1.0738	556.01	446.04	1242.35	46.64	43.45
MetS139	139	26f01e21-e450-4c69-887f-60f1b95e6521	1	0	2	2112013	2	2122013	1	15	16	2	9	9	9	1892.17	79.7491	45.3939	293.553	2534.93	0	67.488	7.104	93.3682	18.0107	786.748	12.4657	275.338	1320.85	2932.38	3976.48	7.71404	1.17278	158.69	87.0495	1.62424	1.46396	26.1694	1.77622	480.812	266.36	214.452	672.952	6.15298	591.72	270.568	3163.07	1237.01	120.938
MetS14	14	e55235ab-e23c-4a12-85e6-fc7134f8cbe1	1	0	2	1092013	4	1102013	1	19	19	1	9	9	9	2282.07	123.321	63.7902	314.891	2208.48	0	94.72	0	144.109	34.4306	652.516	28.297	377.597	1260.05	3975.96	3349.37	10.5358	1.51766	91.0728	236.094	2.6195	3.00963	41.5956	4.04755	771.081	288.82	482.261	976.181	7.0365	1270.74	419.564	8659.3	2819.43	293.988
MetS140	140	f1c10810-8cda-459e-9fb0-8f91e40f70aa	1	0	2	2112013	2	2122013	1	13	13	2	9	9	9	1287.03	65.1632	62.8884	117.273	1434.89	0	236.8	7.104	23.1014	17.473	297.958	11.3903	243.471	886.071	1968.57	3054.98	7.71863	1.37891	66.3181	73.63	1.10662	1.3402	17.4948	1.36445	562.608	106.36	456.248	638.688	1.23972	493.635	127.573	3691.83	1279.89	119.809
MetS141	141	0315b5e4-89a9-45f3-8cee-474229b6449d	1	0	2	2112013	2	2122013	1	10	10	2	9	9	9	2327.43	77.184	73.2185	356.558	1593.17	0	134.976	14.208	84.4586	59.205	469.978	20.9498	462.778	1418.77	2507.7	2598.37	12.5366	2.05287	142.413	6.713	1.53239	1.44371	14.1577	1.17124	641.17	85.76	554.77	704.21	0.6682	76.28	70.6	93.91	0	1.28
MetS143	143	e138b3b8-374f-4712-bcb1-cca8e06e770e	1	0	2	2112013	2	2122013	1	14	21	2	9	9	9	2178.16	128.817	114.016	195.913	2195.92	0	215.708	9.472	51.6883	57.1024	1112.27	24.9409	424.977	2046.39	4193.14	4893.9	20.0439	1.61067	118.979	164.94	2.00153	3.01819	45.4726	3.24236	784.237	222.1	562.137	937.897	6.18955	1278.57	954.89	3476.52	560.613	172.032
MetS144	144	6aef301f-0948-4ee0-be52-84eb2d5e6412	1	0	2	2112013	2	2122013	1	13	18	2	9	9	9	1420.27	50.2546	37.2561	233.571	1803.7	0	150.723	15.8656	75.3645	36.6694	689.356	16.5552	319.426	1113.5	2979.64	3909.71	8.10285	1.57528	76.5216	180.889	1.34756	1.55325	13.8991	1.66438	811.524	107.4	704.124	889.704	1.80845	1675.45	266.815	15500.8	2595.82	185.637
MetS145	145	f20343f4-e126-4aff-aeee-6641146c97de	1	0	2	2122013	3	2132013	1	13	20	2	9	9	9	1709.26	96.6487	63.2548	198.105	1685.97	0	141.725	14.9184	102.188	15.624	639.466	11.6802	310.892	1260.98	3098.29	3892.35	9.39348	1.10185	107.54	48.7899	0.917049	1.68772	33.1877	1.72943	279	41.56	237.44	309	2.03224	743.261	481.217	3068.17	40.027	17.1795
MetS146	146	8b897cfc-6125-4395-9213-ad473921027c	1	0	2	2122013	3	2132013	1	8	9	2	9	9	9	1864.34	86.4732	47.9662	208.669	3368.26	37.632	161.28	0	54.6187	27.378	285.946	15.0743	273.32	1024.68	2006.54	5008.89	9.02108	1.22783	92.643	70.358	1.95398	1.33559	32.1101	1.63197	454.274	177.78	276.494	582.044	0.7208	772.9	390.22	4546.66	64	13.95
MetS147	147	a406da84-ceea-4817-a768-a2a9dd154ec0	1	0	2	2122013	3	2132013	1	8	8	2	9	9	9	1574.21	65.7404	42.5508	230.894	1773.31	0	0	0	60.5739	19.778	717.822	14.0819	230.784	1156.45	2234.24	3493.94	8.27364	1.20145	72.99	27.573	1.41232	1.23055	17.4151	1.39879	650.84	255.96	394.88	835.7	2.4261	373.46	315.18	624.91	83.3	6.09
MetS148	148	4909137e-2c62-4be6-8863-4d24092d0535	1	0	2	2122013	3	2132013	1	14	14	2	9	9	9	1814.48	103.027	63.0197	209.361	2886.64	0	89.984	9.472	90.2449	13.9018	701.708	21.1797	389.39	1253.7	2960.52	3758.58	22.6074	1.4743	135.357	170.167	1.25901	1.8526	29.6892	1.46549	570.29	161.83	408.46	686.39	8.46684	1104.75	148.472	11446.3	6.32	33.996
MetS149	149	9ab9651c-2104-4637-9ab8-69c39ee7a4d9	1	0	2	2122013	3	2132013	1	9	9	2	9	9	9	1747.44	60.995	33.2323	307.494	2718.59	0	0	0	16.3305	49.787	358.228	21.2736	379.363	1135.61	3159.59	4055.2	9.46205	1.8301	85.39	52.597	1.7237	0.64933	18.7992	1.78435	829.715	282.42	547.295	1031.73	0	42.16	0	481.03	89.68	0
MetS15	15	4f8ffc98-58c5-4460-b076-ccb8b140f8ec	1	0	2	1102013	5	1112013	1	9	9	2	9	9	9	1343.69	34.3734	49.4061	199.442	1271.83	0	0	0	89.7542	16.598	670.791	6.166	233.02	854.406	2717.85	1889.93	4.79205	0.872855	56.605	77.187	0.825275	1.21598	9.27912	1.48359	143.32	19.2	124.12	157.72	2.19685	343.353	289.908	565.528	112.1	7.44
MetS150	150	7a306cda-e2f5-42cb-a642-bd192c3d4115	1	0	2	2132013	4	2142013	1	10	13	2	9	9	9	1745.55	117.121	50.0576	209.193	2474.47	0	47.1552	0	105.819	13.0026	627.059	12.4195	231.975	1145.5	2373.47	3436.64	13.9853	0.927854	109.366	39.349	0.963156	1.42729	29.5988	2.01874	272.772	145.785	126.987	378.178	3.79845	295.21	235.755	666.201	51.655	27.4175
MetS151	151	59b654d8-cbe3-4798-8cc2-76bfa08f4754	1	0	2	2132013	4	2142013	1	11	11	2	9	9	9	967.889	30.0691	11.7398	187.378	2721.33	0	89.984	9.472	43.7963	11.2798	367.863	9.63672	177.542	564.214	1732.49	3407.12	4.9126	1.0637	50.6486	84.327	1.03396	0.881104	13.2035	0.95885	380.593	218.5	162.093	538.283	0.6257	1067.09	86.76	8861.67	2117.4	3625.93
MetS152	152	f56de95d-d267-40cf-949c-ef71a50c3bcc	1	0	2	2132013	4	2142013	1	17	17	2	9	9	9	1844.26	82.4826	48.7184	266.823	3596.44	0	94.72	9.472	50.7586	18.2167	888.557	17.3366	354.574	1289.6	2987.19	5660.12	7.82993	1.47341	153.248	94.5144	1.61888	1.46797	31.9961	2.13946	605.65	342.038	263.612	848.438	14.8204	1324.32	207.072	12564.5	1570.51	104.781
MetS153	153	7028e60f-6c17-46ef-a8cd-077eb816e482	1	0	2	2132013	4	2142013	1	16	16	2	9	9	9	1747.3	82.3283	49.6567	253.226	2821.93	0	149.776	15.392	97.926	27.6531	442.978	14.7279	326.587	1026.07	2833.67	2613.95	9.85019	1.42666	93.4371	52.0936	1.22787	1.38652	21.2364	1.81267	585.51	138.772	446.737	685.396	1.06028	641.765	178.865	5457.15	34	249.64
MetS154	154	c78959cb-0c74-49ab-9217-eb7aaaead681	1	0	2	2142013	5	2152013	1	10	10	2	9	9	9	1521.44	97.5576	33.8349	204.46	1239.4	0	67.488	7.104	36.4769	18.2385	203.046	13.5588	224.773	964.728	1402.1	3004.23	8.95027	0.788418	127.005	0.417274	0.981784	0.888357	30.3524	1.27984	377.402	253.2	124.202	558.142	0.960877	163.99	161.77	30.4055	0.74	0.74
MetS155	155	df4b48c7-0dd7-47fa-879d-f5b08b9952a4	1	0	2	2142013	5	2152013	1	9	9	2	9	9	9	1037.81	33.6015	22.4193	184.977	2335.56	0	269.952	28.416	110.205	19.0867	563.817	11.515	227.693	757.519	2135.49	1366.61	7.07164	0.914012	42.013	95.9992	0.952968	1.3319	9.26592	0.94503	626.178	144.175	482.003	727.673	2.2848	674.234	233.36	5316.75	3.708	1.854
MetS156	156	f7922821-3cdb-438b-9e7a-58289aa14a80	1	0	2	2142013	5	2152013	1	8	9	2	9	9	9	1157.14	69.5905	35.039	143.193	1288.68	0	82.88	8.288	14.9744	23.913	228.694	9.65458	234.147	833.384	1911.74	2842.84	7.62542	0.922443	79.3512	15.926	1.0351	0.785331	21.2605	1.0617	297.877	104.52	193.357	373.897	0.7884	166.335	142.735	282.265	0	4.72
MetS157	157	fc25c8cd-d728-431d-a2e9-f14e75182d36	1	0	2	2142013	5	2152013	1	11	12	2	9	9	9	1044.44	36.6391	10.5209	210.242	1708.49	0	67.488	7.104	59.2198	29.1366	281.271	14.0119	242.26	760.714	2375.9	2624.05	6.43492	1.28411	48.9204	97.46	1.12663	0.835496	10.7556	1.50575	692.32	139.121	553.199	791.362	0.2867	586.285	35.38	5916.47	1300.72	93.25
MetS158	158	7be796f1-572b-4324-868f-93f9abc0503a	1	0	2	2152013	6	2162013	1	12	12	2	9	9	9	849.402	24.9878	27.9247	133.099	2260.31	0	157.472	16.576	83.4588	12.7212	535.408	3.85775	160.968	583.477	1474.52	689.282	4.32572	0.60022	30.3657	25.361	0.391581	0.899365	2.81419	0.457787	169.836	9.6	160.236	177.036	1.56919	230.481	196.765	410.028	6.5625	38.8275
MetS159	159	4d5756f0-580b-4fce-b95e-d3e630098d75	1	0	2	2152013	6	2162013	1	6	6	2	9	9	9	1814.48	55.2239	74.6588	232.835	1931.76	0	165.76	0	68.1113	12.2536	1265.89	11.7769	259.888	1802.16	2743.89	4736.01	7.43797	0.969703	94.0616	12.9938	1.81987	2.63364	13.0179	0.947044	345.685	226.541	119.144	505.287	4.6076	558.197	506.12	574.237	0	5.775
MetS16	16	d2301df5-faf8-4aca-8cfd-e8e1bb45b1c8	1	0	2	1102013	5	1112013	1	8	8	3	9	9	9	882.463	17.5576	13.9999	173.816	1995.63	0	146.224	15.392	65.3979	4.69332	271.911	5.29457	119.33	334.082	629.765	1352.25	2.54283	0.459569	50.1342	0.061	0.69038	0.566084	6.38012	0.332128	225.002	161.617	63.385	339.852	0.45439	44.835	44.225	6.29	0	0
MetS160	160	73ca57c4-b7aa-4570-8cdd-81051d17c8b3	1	0	2	2152013	6	2162013	1	11	11	2	9	9	9	1125.96	67.2045	48.0555	113.956	1631.27	0	0	0	51.9638	16.1335	764.002	7.86566	241.348	1143.4	2093.55	2563.74	7.8463	0.805235	97.7785	58.112	0.70761	1.89297	15.5572	1.11322	167.683	19.2	148.483	182.083	3.4665	665.303	455.862	2163.35	633.625	77.0342
MetS161	161	5d52046f-68bb-409e-ad9f-fc6d0aa7ef8a	1	0	2	2152013	6	2162013	1	13	13	2	9	9	9	1178	75.9364	39.7631	138.23	2035.09	0	47.36	4.736	53.3659	19.6058	494.957	8.80278	269.801	1004.67	2574.87	3244.22	7.91954	0.908525	89.7606	61.3259	0.74188	1.27629	26.1495	1.70572	181.57	23.1	158.47	198.57	1.6229	554.449	305.58	2514.46	820.435	91.6199
MetS162	162	f6da64c9-ff36-4a9e-86ef-11a81c65c662	1	0	2	2152013	6	2162013	1	6	6	2	9	9	9	930.59	13.8317	12.3501	192.689	1148.76	0	89.984	9.472	89.0147	3.65126	224.986	6.54357	85.708	245.907	525.958	1361.19	2.34144	0.383788	34.5134	74.1554	0.647192	0.316996	6.43062	0.420528	265.017	177.895	87.1218	391.112	0.3233	203.902	33.55	1959.05	0	126.547
MetS163	163	2321ec61-f384-427a-afb1-a07830031eed	1	0	2	2152013	6	2162013	1	11	11	2	9	9	9	1157.8	65.8128	41.4962	131.449	1385.96	0	67.488	7.104	37.3132	10.231	479.853	7.68674	190.712	838.412	1885.26	1936.65	11.3194	0.847915	87.6035	18.053	0.78907	1.12683	16.672	1.47659	133.405	41.56	91.845	163.405	5.17255	185.29	175.8	96.64	11.21	0
MetS164	164	1c34dfb6-a224-4cc0-bbf1-4a58381a5233	1	0	2	2162013	7	2172013	1	12	12	2	9	9	9	1174.92	49.3911	36.3866	170.995	1164.38	0	119.229	12.5504	69.8852	15.933	338.167	7.85555	234.185	793.232	2152.86	2520.65	6.01847	0.776737	83.7887	43.9735	0.705718	0.948291	17.472	1.16443	148.695	31.68	117.015	172.455	1.09944	325.131	257.58	753.471	100.27	6.76
MetS165	165	af4a31c7-dbaa-4c91-9c65-27ec4e1f5495	1	0	2	2162013	7	2172013	1	18	19	2	9	9	9	1436.27	44.11	29.1017	256.521	1991.94	0	225.86	42.28	120.244	10.8182	571.185	8.8696	227.36	792.621	2410.64	2006.27	8.23519	0.864137	65.6827	52.2324	1.0096	1.22368	13.9092	1.22691	375.218	179.04	195.698	504.218	2.86519	481.671	204.293	3040.92	613.121	0.78
MetS166	166	aacc3bae-90ec-4c38-9414-2512af0d6a2a	1	0	2	2162013	7	2172013	1	7	7	2	9	9	9	1893.14	40.5476	41.3184	341.293	1417.48	0	67.488	7.104	62.48	23.0955	344.923	17.5313	243.625	1268.98	1405.76	3668.39	5.5166	1.827	94.1795	40.106	1.92977	1.47508	17.0146	0.99289	622.784	344.605	278.179	865.584	0.2772	197.6	150.92	447.105	36.96	117.25
MetS167	167	e843a05d-ef23-4ddf-9bbb-fd2e2a0a2e4a	1	0	2	2162013	7	2172013	1	15	17	2	9	9	9	3887.19	147.898	134.14	528.375	3047.4	0	3.99	82.46	243.213	43.2525	2005.77	32.4755	486.416	2131.61	3942.55	6464.78	18.9568	3.16215	173.748	84.4452	2.7231	4.18679	37.5547	2.87274	901.212	453.981	447.231	1223.14	12.9102	1276.51	1013.15	2924.89	412.36	74.496
MetS168	168	999598bc-5326-46ce-9e9b-f1dc55f4f047	1	0	2	2162013	7	2172013	1	13	20	2	9	9	9	2685.75	126.484	119.848	274.132	2229.91	0	38.3616	0	54.1888	27.5445	895.492	18.7573	341.258	1763.19	2861.83	5804.03	14.9639	1.63361	167.283	96.4693	1.91681	2.41102	32.1975	2.73913	556.908	269.028	287.88	749.266	5.21417	566.539	421.38	1569.27	223.488	72.285
MetS169	169	7a4fe311-822b-4553-865b-83acc46a6ca3	1	0	2	2162013	7	2172013	1	10	13	2	9	9	9	728.928	34.1985	10.971	121.531	2200.87	0	67.488	7.104	27.6354	4.47612	256.596	6.42633	111.882	445.051	915.651	1671.93	3.11564	0.636091	65.3197	10.1128	0.824416	0.489308	12.893	0.591931	253.193	172.7	80.493	376.823	2.15993	231.148	79.155	1563.62	505.303	3.8575
MetS17	17	a0af82e5-5b0e-40ab-a91b-4cbd1dd67058	1	0	2	1102013	5	1112013	1	13	13	2	9	9	9	3288.8	174.939	134.365	349.463	2225.35	0	181.168	32.144	245.358	22.6628	1282.92	25.03	375.686	2054.57	4057.19	3809.55	34.7394	1.82728	176.344	89.6382	1.86038	3.49941	47.9458	2.78081	592.309	206.76	385.549	737.269	16.0027	622.475	490.645	1525.84	111.9	68.216
MetS170	170	c5379cd9-dcb5-4b0b-87b4-7045e28832e7	1	0	2	2162013	7	2172013	1	11	11	2	9	9	9	1702.02	54.6404	57.2	247.506	1544.12	0	0	0	31.7856	30.2985	458.393	20.8738	273.981	912.188	2361.18	3331.53	7.13938	1.70509	109.158	63.3055	1.90744	1.25896	15.9645	1.49578	809.025	336.705	472.32	1043.29	1.92453	282.805	157.895	1478.88	26.85	2.1
MetS171	171	2cdc8dc3-b66a-49cb-b008-bebc19689a88	1	0	2	2162013	7	2172013	1	12	12	2	9	9	9	1948.71	60.4942	69.1184	275.669	1530.91	0	47.36	4.736	26.4197	32.7052	521.372	14.1876	297.236	930.968	3009.9	3483.06	7.38678	1.57778	83.1175	48.522	1.83293	1.08347	16.3861	1.61224	574.98	282.88	293.55	775.45	0.6512	196.76	139.72	671.92	3.15	9.85
MetS172	172	887fd68b-ea40-4fe4-b8b1-340ea60c2841	1	0	2	2162013	7	2172013	1	10	10	2	9	9	9	1290.57	71.5088	32.7886	174.017	1423.7	0	44.992	4.736	27.1839	14.5701	212.326	8.73186	208.732	868.326	2206.42	3478.79	4.92352	0.828674	88.5241	49.199	0.937999	0.617303	30.1449	2.06045	232.857	150.69	82.7369	341.607	1.5344	110.094	59.65	569.464	85.1244	0.57
MetS173	173	381beefd-0583-4596-929b-1def01a9518a	1	0	2	2162013	7	2172013	1	7	7	2	9	9	9	1070.18	45.7337	21.7813	177.12	897.576	0	78.736	8.288	69.2755	14.5112	164.247	7.9011	233.403	700.126	1563.44	2016.71	9.8684	0.81551	90.4618	51.559	0.85187	0.752036	16.9821	0.89517	173.625	36.48	137.145	199.865	2.8792	60.12	0	653.56	133.28	4.08
MetS174	174	fd51777a-9a53-4fb0-97d4-dcdb71cb921e	1	0	2	2162013	7	2172013	1	8	8	2	9	9	9	1472.39	76.9543	36.477	210.669	1633.44	0	67.488	7.104	60.9457	14.676	386.138	8.96899	332.007	1043.7	2018.76	4278.07	8.1627	1.05547	104.59	40.348	1.20368	1.16032	30.6934	1.65444	187.105	74.7	112.405	239.305	1.2261	405.365	329.605	844.72	66.64	11.48
MetS175	175	72f57ddb-0795-42a7-9d0a-fe16ace70272	1	0	2	2162013	7	2172013	1	15	17	2	9	9	9	2280.69	122.465	61.1993	312.404	1982.53	0	78.736	8.288	110.81	19.7308	1388.81	32.2667	383.261	1983.91	3325.91	4945.51	18.7345	1.48485	165.313	84.6815	2.39184	2.63992	31.8892	2.73631	857.675	590.61	267.065	1275	8.55615	3312.37	851.816	29382.4	234.295	26.3586
MetS176	176	f5eca942-e095-460a-b5ec-fdf5c31fea21	1	0	2	2162013	7	2182013	1	9	9	2	9	9	9	426.529	11.1504	6.1347	88.0763	1321.25	0	71.04	7.104	38.7241	11.784	167.727	3.57284	101.463	255.402	1150.35	761.248	1.83796	0.504952	25.2195	30.171	0.387765	0.451161	5.08244	0.382188	96.6725	31.96	64.7125	119.472	0.2745	86.705	27.45	638.043	11.21	121.103
MetS177	177	e90c77e7-8297-4065-a689-c656a06bcf9a	1	0	2	2162013	7	2182013	1	8	8	2	9	9	9	928.871	29.7932	30.4535	141.009	1829.32	0	67.488	7.104	36.9835	16.1181	479.79	9.50853	204.48	761.414	1431.28	2174.35	4.13863	0.917242	51.1284	14.9785	0.815408	0.875233	7.00292	0.444695	203.567	38.45	165.667	231.717	0.696	128.47	81.65	546.464	0	0
MetS178	178	fa0be8b0-57d1-4995-bf05-8bf81908722e	1	0	2	2172013	1	2182013	1	19	21	2	9	9	9	1923.38	105.798	58.0392	245.366	2226.7	0	141.725	14.9184	111.489	12.7449	675.684	15.6548	267.802	1313.78	3120.66	3864.54	19.5276	1.40573	140.758	118.747	1.37326	1.97248	26.4051	1.79301	445.887	206.943	238.945	593.385	8.25272	1259.26	245.3	12033.6	268.351	15.304
MetS179	179	a68b1d2e-0bf8-44d9-99d7-553ef2721641	1	0	2	2172013	1	2182013	1	10	10	2	9	9	9	2309.04	88.2428	68.9564	308.179	1491.98	18.6984	0	0	72.572	24.526	1693.28	16.9183	370.305	1729.58	3122.63	4084.55	10.0106	1.93331	233.104	136.56	2.14276	2.34355	17.9479	1.70693	638.297	316.22	322.077	857.626	4.01644	1134.99	557.092	6758.87	156.93	50.22
MetS18	18	cbfbd6c2-ff56-4b1b-952a-683dcc487f2d	1	0	2	1132013	1	1142013	1	8	8	2	9	9	9	1437.02	65.4503	41.7231	203.406	1571.67	0	157.472	16.576	65.4083	17.9607	359.335	10.3878	248.979	889.936	2029.58	3646.98	7.40534	0.904285	89.9565	28.8061	1.02483	1.18897	23.5783	1.45337	291.306	148.721	142.584	397.547	1.7933	725.7	309.91	4123.62	1707.16	7.08
MetS180	180	1a76a637-4b82-41a9-9fee-0c7b1d503afc	1	0	2	2172013	1	2182013	1	18	21	2	9	9	9	1739.98	77.1795	73.2519	203.462	2513.12	0	148.474	15.6288	105.883	16.2191	679.382	18.8101	291.615	1065.11	3154.42	3560.34	10.855	1.0076	119.076	49.3592	1.56249	2.67773	30.4939	2.63549	384.288	189.28	195.008	516.448	13.8656	759.886	604.086	1858.92	45.475	23.3014
MetS181	181	44e158d9-0355-406b-bc91-4d7cb9814447	1	0	2	2172013	1	2182013	1	15	15	2	9	9	9	1263.4	81.3423	15.7582	219.781	1042.49	0	0	0	70.0568	35.3869	743.302	13.3938	404.81	1547.73	3565.96	3745.01	6.89597	2.63425	101.132	163.973	1.36256	1.62895	17.9722	2.04489	383.409	103.002	280.407	457.847	5.88024	1043.3	217.154	8505.79	2585.16	210.316
MetS182	182	24cb9f68-d24f-422e-bd1a-de0f2bf69afc	1	0	2	2172013	1	2182013	1	14	14	2	9	9	9	888.165	39.3649	22.7025	138.765	3486.92	0	134.976	14.208	81.8452	13.1195	390.019	10.0201	195.862	605.024	1599.72	1932.22	4.84961	0.801899	51.3685	26.0415	0.773691	1.06894	16.6286	1.16202	186.77	87.15	99.6196	248.42	0.8558	675.205	517.29	1594.1	527.115	37.46
MetS183	183	632a6780-db73-4571-af15-42c0b3ee5c0b	1	0	2	2172013	1	2182013	1	9	13	2	9	9	9	1637.35	59.5736	83.9367	159.814	1699.48	0	94.72	9.472	46.5657	5.6235	574.93	8.91327	157.732	829.832	1430.01	2440.05	9.67056	0.65976	76.6034	26.3513	0.9742	1.19915	16.189	0.669403	285.146	165.72	116.846	403.226	4.49394	393.508	298.725	993.375	254.716	40.3195
MetS184	184	8f6b3d17-2637-4051-96de-9e87c39897ea	1	0	2	2172013	1	2182013	1	10	10	2	9	9	9	989.053	41.0402	32.2923	138.017	1674.42	0	150.368	15.392	32.6075	13.3366	239.781	8.20394	196.886	602.309	1543.54	2495.92	5.10943	0.897204	61.7548	39.53	0.751437	0.684143	14.4915	0.976736	289.46	98.3076	191.153	357.888	0.552695	162.53	135.39	307.763	0	3.54
MetS185	185	a009119c-7628-4eca-b0b9-cf3bd8c3a63b	1	0	2	2172013	1	2182013	1	13	13	2	9	9	9	1827.57	71.1907	60.9805	263.126	1448	0	89.984	9.472	55.4154	30.717	549.051	14.3475	395.103	1328.82	3450.18	3819.61	9.94525	1.40891	153.992	62.417	1.35627	1.63005	25.5899	1.79934	244.405	67.2	177.205	294.805	1.64196	1088.7	422.634	5757.32	917.41	3542.52
MetS186	186	981ae950-3520-48c9-a33f-6fcf9bd2127f	1	0	2	2172013	1	2182013	1	14	14	2	9	9	9	1651.83	55.0795	50.6433	242.717	1669.61	0	78.736	8.288	34.1567	12.3493	344.646	11.68	220.157	899.184	2108.51	3474.76	11.2586	0.97932	89.9587	28.1766	1.27766	0.776222	20.0678	1.41927	374.835	265.56	109.275	566.895	3.43742	148.983	136.744	155.794	22.42	0
MetS187	187	9b6dd01a-a221-4307-973c-6d81e70da3ce	1	0	2	2172013	1	2182013	1	11	11	2	9	9	9	1779.44	53.7824	47.7888	292.1	2125.81	0	0	0	61.1872	46.359	214.262	20.7427	264.857	1025.3	2215.34	3414.61	8.09741	1.73894	60.9901	23.9913	1.63055	0.700878	13.0871	1.33064	1010.16	227.354	782.81	1171.06	0.088714	62.6134	50.3599	145.985	7.07022	25.9656
MetS188	188	76656880-fad0-4456-94dd-9325eced7f65	1	0	2	2182013	2	2192013	1	10	14	2	9	9	9	1493.46	74.8048	52.8221	180.842	1821.16	0	78.736	8.288	55.4603	12.2478	384.149	9.6326	193.776	859.007	1686.83	3789.02	7.51926	0.849614	80.8512	29.7765	0.94262	0.819085	25.214	1.53364	349.749	183.908	165.841	480.877	0.929645	285.233	226.023	650.228	33.18	28.19
MetS189	189	9aec2584-e90e-4b03-b655-c00da785213c	1	0	2	2182013	2	2192013	1	14	14	2	9	9	9	1637.13	64.6115	59.6843	224.659	1399.08	0	47.36	4.736	36.0057	31.3929	320.971	16.5653	366.039	1069.06	2746.39	4441.86	12.9108	1.55029	147.208	67.3434	1.36786	1.2505	21.6465	1.48798	337.185	88.44	248.745	400.225	2.13935	381.478	292.847	1050.84	7.08	8.185
MetS19	19	8b208400-9421-4e40-966f-7e90935d8d32	1	0	2	1132013	1	1142013	1	12	12	2	9	9	9	2700.16	177.662	127.014	206.272	1262.16	0	11.84	1.184	45.867	8.63764	396.694	27.2287	280.196	1762.45	2505.45	7169.5	29.2596	1.53843	211.155	25.318	1.85665	2.38291	48.8111	2.08235	472.098	294.881	178.036	679.689	11.0198	515.347	465.104	567.32	4.1	34.3784
MetS190	190	0e391e3f-355b-4a70-8b7f-5e36f70f68e5	1	0	2	2182013	2	2192013	1	9	22	2	9	9	9	1805.82	77.8217	63.0543	235.412	2062.09	0	78.736	8.288	46.981	34.7684	780.733	16.1217	337.584	1158.52	2465.92	4345.14	9.17484	1.48255	106.21	54.3914	5.1364	1.39787	16.977	1.44146	715.07	182.34	532.73	846.11	4.10817	445.118	197.952	2874.62	104.136	88.5988
MetS191	191	9916d638-9f98-42fb-a54a-a4dcb6c7f243	1	0	2	2182013	2	2192013	1	16	16	2	9	9	9	1415.12	54.1137	37.3135	222.502	1570.81	0	89.984	9.472	67.0373	30.0553	335.784	10.1123	262.741	799.494	2143.52	2555.88	6.83275	1.07431	74.1608	20.1995	1.23864	0.917673	14.9115	1.01873	357.793	110.348	247.206	436.781	0.83965	149.895	132.345	195.2	20.385	16.48
MetS192	192	763a7a2b-0567-476a-9e81-b59b20c40736	1	0	2	2182013	2	2192013	1	15	15	2	9	9	9	2003.12	54.0842	29.7944	263.726	1844.32	70.56	130.72	0	130.985	18.3078	714.207	13.2763	240.046	883.543	1602.72	2139.59	13.1865	0.913334	88.4187	109.599	1.739	2.12676	22.2179	1.62885	354.001	235.6	119.851	519.651	3.68649	604.258	541.8	716.486	0	41.276
MetS193	193	becb5271-d5cc-42dd-9cac-2499627ff73a	1	0	2	2182013	2	2192013	1	9	9	2	9	9	9	1288.35	53.7833	39.5488	191.834	1298.69	0	0	0	106.783	18.6038	353.234	16.6541	239.812	759.592	2195.55	1983.22	5.91133	0.947097	50.5081	141.874	1.65794	1.7705	30.1249	3.03836	483.019	299.02	181.869	690.629	4.6341	563.662	455.23	1051.76	46.368	183.662
MetS194	194	5edf7ee3-77cb-4eb6-bef5-af762930ecc7	1	0	2	2182013	2	2192013	1	10	14	2	9	9	9	1366.8	50.198	43.1566	201.957	3532.39	0	78.736	8.288	65.421	24.8163	488.913	10.86	295.871	1027.19	2078.06	2928.66	7.20984	1.32109	100.108	36.1316	1.10586	1.13908	16.2462	1.99931	357.161	164.04	191.401	471.581	1.25826	292.588	132.562	1829.71	69.0421	104.75
MetS195	195	1d7fbc4a-b31b-4ec1-8e97-6712012d9257	1	0	2	2182013	2	2192013	1	10	10	2	9	9	9	1516.67	41.468	21.8768	293.561	2661.8	0	67.488	7.104	45.333	21.7603	279.538	13.6164	276.115	791.59	1921.68	5280.78	6.62156	1.15924	85.5711	144.855	1.60817	0.89436	18.1906	1.52511	528.917	319.361	209.556	758.399	0.275353	266.233	97.7576	1787.24	72.15	371.85
MetS196	196	3aa62d16-e3be-4808-8f9a-57f8dffa8a06	1	0	2	2192013	3	2202013	1	14	14	2	9	9	9	1492.97	113.682	71.6058	100.427	1222.06	0	0	0	19.0114	15.2139	231.366	14.8204	260.284	1152.83	2617.35	3851.07	22.2279	1.04711	134.41	67.8942	0.793544	1.09483	30.745	2.08169	171.827	28.8	143.027	193.427	7.90512	238.98	127.44	1325.57	0	5.885
MetS197	197	72719cfa-75bb-4218-9876-28c11c5effc6	1	0	2	2182013	2	2192013	1	12	12	2	9	9	9	1352.42	55.6641	35.1113	218.331	1060.62	0	67.488	7.104	72.3033	30.266	233.22	11.0377	305.941	841.88	2383.25	2762.56	6.85109	1.19034	108.652	109.931	1.05239	0.961854	20.7972	1.62191	287.864	40.76	247.104	316.664	0.391649	203.119	151.711	515.64	35.81	132.47
MetS198	198	b694c13e-77fc-4559-b734-5eb421c6b49d	1	0	2	2192013	3	2202013	1	7	7	2	9	9	9	1085.11	39.2933	37.3057	155.474	1390.03	0	67.488	7.104	37.1348	19.6496	317.503	8.66726	235.175	790.436	2381.42	2003.72	5.27642	1.10941	97.1367	77.6605	0.8231	1.17058	10.7703	1.45604	180.971	19.2	161.771	195.371	1.50586	250.77	183.485	730.823	150.357	10.9926
MetS199	199	e471427f-00c7-4500-b8c7-bc5e1735a158	1	0	2	2192013	3	2202013	1	21	21	2	9	9	9	2048.44	93.7602	65.4681	278.895	2832.09	0	67.488	7.104	65.648	34.4128	716.2	21.9526	388.887	1559.9	3449.43	4782.92	11.1301	2.01746	182.494	79.8912	1.72687	2.30022	27.498	2.09061	862.429	194.368	668.061	1002.13	12.0512	2102.53	1631.25	5580.81	115.006	81.7943
MetS2	2	142b1335-fb31-4d6d-8a3c-19dcf8b0186a	1	0	2	1042013	6	1052013	1	7	7	2	9	9	9	1225.4	44.9561	34.6586	187.96	1729.71	0	0	0	38.4474	22.235	702.773	28.2407	232.335	976.46	1909.8	3103.36	8.3177	1.06971	39.422	15.639	1.6406	1.77153	17.7705	1.80383	833.225	439.075	394.15	1139.11	4.7443	639.21	609.15	385.205	4.05	3.645
MetS20	20	c3a90edb-4082-4f85-bb85-7d32042a6571	1	0	2	1132013	1	1142013	1	18	18	2	9	9	9	1503.96	79.4496	62.2534	159.672	2869.07	0	142.08	4.736	30.3137	21.4933	634.734	14.2059	330.327	1109.23	2833.48	4713.75	8.35826	1.34066	107.962	103.062	6.44195	1.48194	26.0232	2.0205	546.242	139.121	407.121	645.284	5.26548	471.307	216.62	2874.7	322.356	10.2357
MetS200	200	d085412e-1020-4d01-8ff4-6f4dde77cad3	1	0	2	2192013	3	2202013	1	9	10	2	9	9	9	1051.07	52.2709	36.7704	132.529	1836.74	0	0	0	28.765	14.2035	209.469	8.27775	236.573	680.86	1527.68	2696.68	6.02093	1.01662	79.4875	41.601	0.7623	0.557615	21.7324	1.15884	203.42	97.8	105.62	274.4	0.55925	170.565	145.8	290.095	0	4.72
MetS201	201	0bbbd710-07bf-4ce7-92ca-afe634d8a53b	1	0	2	2192013	3	2202013	1	9	14	2	9	9	9	1295.37	56.5538	31.0921	202.655	1161.3	0	67.488	7.104	29.7512	19.1814	506.887	19.0808	246.912	781.246	1706.28	3333.32	6.65674	0.991761	111.132	61.8774	1.41419	1.1011	22.932	1.3075	418.699	165.29	253.409	537.869	0.9925	989.982	264.848	8416.61	543.809	16.5675
MetS202	202	43ff196b-35a4-492b-a737-62aadb771f55	1	0	2	2192013	3	2202013	1	10	10	2	9	9	9	575.155	34.7552	19.8483	68.2481	959.537	0	67.488	7.104	28.1073	7.16	102.283	4.79474	123.969	413.912	1227.99	1783.09	3.50285	0.438725	39.5707	64.6345	0.458113	0.558976	13.091	0.817375	106.662	17.755	87.7425	119.688	0.434225	190.528	135.827	619.575	6.2	55.12
MetS203	203	cc192b38-5229-450f-8928-c915de1e5bcc	1	0	2	2192013	3	2202013	1	10	15	2	9	9	9	1127.96	59.0666	46.7353	121.36	1401.18	0	71.04	7.104	20.5855	17.146	705.155	10.6829	261.805	1043.2	1800.2	1666.38	7.91832	0.966517	75.7278	118.54	1.06675	1.25161	13.3708	1.07231	300.091	44.72	255.37	331.291	1.40962	523.388	181.943	4059.51	11.22	25.115
MetS204	204	c09d63d3-6cfc-47a2-b1f6-3ee289eb67d6	1	0	2	2192013	3	2202013	1	3	3	2	9	9	9	897.14	45.578	28.334	118.425	616.115	0	0	0	62.9798	13.234	356.32	7.1442	158.24	574.68	1052.9	2230.74	3.2732	0.58512	68.324	23.018	5.85638	4.1156	52.2637	4.98158	335.92	51.2	284.72	373.04	16.3362	68.66	2.56	653.32	268.8	0
MetS205	205	618e2c42-e938-489c-b7f7-2ed7eef22d45	1	0	2	2192013	3	2202013	1	11	11	2	9	9	9	1777.73	72.6442	75.8441	203.469	1815.51	0	67.488	7.104	48.8373	19.44	978.974	14.4562	257.76	1402.73	1637.35	3687.37	8.40526	1.61914	145.863	22.254	4.07478	1.82055	17.7047	1.11566	362.25	140.7	222.1	459.28	5.38924	339.068	300.78	436.368	3.47	4.05
MetS206	206	02b95409-3ab7-40b8-92c7-7b74a65a66c5	1	0	2	2212013	5	2222013	1	16	16	2	9	9	9	3096.5	169.434	112.067	362.707	2508.31	0	49.9472	4.736	52.2787	73.1611	670.578	24.1352	593.767	2131.45	5187.07	7243.99	18.9182	2.41855	164.31	48.057	2.69305	1.92877	47.4842	2.3731	770.978	210.068	560.911	922.626	2.1502	552.82	482.02	860.23	0	14.16
MetS207	207	f2bb7b49-25d9-42de-8ae4-28b30f6889ea	1	0	2	2222013	6	2232013	1	9	9	2	9	9	9	1304.78	46.2674	32.1551	220.799	1174.25	0	56.832	3.552	31.9219	43.8484	376.685	10.4294	409.46	894.745	2403.62	3330.42	7.55096	1.42438	85.2185	168.585	1.59417	1.00502	16.0386	1.59303	625.215	46.725	578.49	658.815	0	586.097	0	7031.36	13.3975	16.31
MetS208	208	7e72cae1-329c-418d-bdb1-1b3bbf9809b3	1	0	2	2222013	6	2232013	1	16	16	2	9	9	9	1282.02	76.485	20.2867	200.366	2317.14	0	112.48	11.84	65.7871	9.5585	922.202	13.9531	369.389	1298.15	3392.78	3733.56	7.44309	1.24634	138.095	66.0551	1.47822	1.8448	24.0875	1.94149	523.088	213.3	309.788	677.138	7.12884	1906.91	306.498	15917.3	1275.22	5307.85
MetS209	209	f3af7bff-e4ed-4cee-b67b-6de92d5bfccb	1	0	2	2222013	6	2232013	1	12	12	2	9	9	9	1443.97	84.1437	36.764	202.49	2301.16	0	89.984	9.472	62.9348	26.9334	457.523	16.4719	311.374	1114.43	3461.66	6070.35	9.10563	1.51578	72.6147	181.68	1.30214	1.17925	30.9091	2.26567	670.177	170.64	499.537	793.417	0.8881	1236.14	282.33	10728.6	1271.63	97.7382
MetS21	21	2beebd60-665a-4eeb-aa6c-4a44c0dfb815	1	0	2	1152013	3	1162013	1	18	18	2	9	9	9	1870.46	81.1539	56.2993	266.139	1971.14	0	81.104	8.288	65.4429	28.0783	598.014	24.6782	333.97	1229.5	2481.39	4299.84	9.81849	1.57711	121.202	110.546	1.50797	1.45356	25.2059	1.69026	578.321	172.55	405.771	702.901	1.4362	413.553	348.818	747.63	18.26	38.4486
MetS210	210	4797986f-3c5f-4c09-84f4-2647d13c8ad2	1	0	2	2222013	6	2232013	1	9	15	2	9	9	9	2008.91	70.3558	68.8858	285.398	1808.78	0	164	142.784	106.268	27.5184	514.471	12.5648	283.447	1124.68	2995.89	3876.48	9.24294	1.59933	75.5654	15.538	1.29007	1.11911	21.0432	1.36071	451.571	149.924	301.647	558.993	0.90029	160.022	139.195	235.322	33.235	7.388
MetS211	211	2cd90667-1406-4e27-a7fe-a4b4b5c24102	1	0	2	2242013	1	2252013	1	8	9	2	9	9	9	1784.74	120.106	71.7483	162.34	1506.06	0	82.88	8.288	42.4504	9.312	563.48	14.6054	267.622	1461.04	2711.05	4198.05	20.1195	1.0471	136.248	25.9428	1.08536	1.69071	37.8386	1.51448	313.772	166.08	147.692	433.402	7.63507	398.272	360.873	471.067	0	7.58
MetS212	212	bbfe5ecf-b886-4a0e-aee5-981313986229	1	0	2	2242013	1	2252013	1	17	17	2	9	9	9	3143.18	101.441	100.517	475.251	1971.84	0	0	0	135.317	65.1554	862.902	39.0177	508.646	1612.8	5084.6	4119.4	12.3932	2.427	172.088	120.604	2.3354	1.26019	28.2203	1.8754	1021.8	234.58	787.22	1191.74	3.10484	797.014	565.763	1344.66	0	2898.75
MetS213	213	92b0f0d1-c0d9-432a-a47e-3e4df07d56d7	1	0	2	2242013	1	2252013	1	8	9	3	9	9	9	1257.06	51.77	39.3111	174.579	1165.7	0	82.88	8.288	62.6457	7.6465	588.267	12.4565	182.072	796.981	1509.04	2838.62	6.29493	0.674642	66.1592	16.136	1.18271	1.27561	19.6356	1.2837	339.202	239.73	99.4725	510.022	1.80062	701.41	675.53	306.535	0	5.29
MetS214	214	32d146a0-8357-4ed3-979a-1717dff3800e	1	0	2	2242013	1	2252013	1	12	12	2	9	9	9	1263.08	85.5928	31.9347	153.883	2991.82	0	165.76	0	19.1474	9.37822	327.939	9.34427	234.338	929.796	2060.09	3944.09	5.71167	0.819821	131.107	85.5573	2.06917	1.03902	24.2589	1.50904	352.876	213.3	139.576	506.926	2.31194	352.513	116.495	2409.8	660.363	168.563
MetS215	215	2bab4dc4-36a4-430c-b947-d47c6d5b1a26	1	0	2	2242013	1	2252013	1	23	23	2	9	9	9	2746.42	63.7002	86.2264	440.951	3855.89	0	165.301	113.032	143.209	31.8065	1543.13	14.4768	458.147	1994.47	4838.43	4382.65	8.9813	1.77296	134.647	182.909	2.92388	3.38983	35.3927	3.8256	236.628	53.46	183.168	276.228	3.92663	1572.21	1535.01	397.324	29.5201	13.0036
MetS216	216	9c9af3c3-b78b-4b73-b3fc-edc42262ac6a	1	0	2	2242013	1	2252013	1	15	15	2	9	9	9	1629.38	44.6363	35.882	288.304	2447.71	0	207.408	0	106.329	28.7895	656.261	20.4152	260.192	1008.53	2120.77	2699.72	6.92292	1.30062	58.0698	94.389	1.77763	1.40199	17.7455	1.63106	746.655	307.98	438.675	966.315	1.1844	834.54	635.7	1969.97	644.185	171.705
MetS217	217	193af4d1-6fd4-458a-b628-ce179393486d	1	0	2	2242013	1	2252013	1	12	12	2	9	9	9	2107.25	109.551	99.2145	198.454	1711.98	0	236.8	0	33.8864	27.12	680.448	16.4621	357.258	1510.39	3068.11	5335.85	10.8919	1.30741	148.053	48.7932	1.62848	1.95852	32.8341	1.69803	382.508	115.18	267.328	464.228	1.61018	547.624	479.362	782.008	7.91	15.25
MetS218	218	5d9233d1-75b6-42f4-8a87-27890e06f500	1	0	2	2242013	1	2252013	1	10	10	2	9	9	9	1766.72	74.5315	74.8114	203.392	2111.83	0	67.488	7.104	57.403	18.9625	537.306	13.502	268.398	1097.28	2656.3	4025.86	15.137	1.16905	109.042	29.291	1.18195	1.35468	18.9056	1.2046	322.41	161.43	160.98	439.24	4.3739	621.355	538.61	983.835	35.265	12.895
MetS219	219	333613bf-2497-4bf5-bca1-40d815d86eba	1	0	2	2242013	1	2252013	1	13	13	2	9	9	9	1891.68	60.5901	42.3167	330.879	1436.53	0	67.488	7.104	112.964	30.743	987.726	12.9099	382.589	1440.97	3553.75	2926.13	9.76394	1.28904	143.217	71.2275	1.51674	1.91602	16.6853	1.67323	288.137	98.78	189.357	361.178	2.66205	330.615	238.708	999.905	200.54	17.5125
MetS22	22	08626674-aa88-4260-921c-b7c04e5f4795	1	0	2	1152013	3	1162013	1	11	11	2	9	9	9	1637.61	54.7691	67.3298	212.299	1777.27	0	72.4464	58.1472	65.2942	17.0535	796.992	10.603	276.623	1139.86	2132.11	2439.44	6.27758	0.958821	116.831	55.1884	1.32552	1.71078	19.2436	1.29169	306.528	88.548	217.584	369.092	2.3685	305.633	241.66	733.492	33.63	0.396
MetS220	220	8258a905-c77f-4483-b6db-b23d13cb1df1	1	0	2	2242013	1	2252013	1	13	13	2	9	9	9	1997.32	114.65	68.5837	240.681	2039.63	0	182.336	18.2336	43.5051	50.6763	647.028	16.4878	473.729	1633.7	3894.75	4705.59	13.3202	1.66589	146.608	37.8862	1.73301	2.06539	33.3443	1.71284	421.601	50.64	370.961	459.581	2.4558	882.236	443.98	4367.32	1759.84	15.74
MetS221	221	39fbea59-0dc6-40d7-aa9e-eb6fee14c15b	1	0	2	2252013	2	2262013	1	15	15	2	9	9	9	1369.71	89.3651	45.2995	157.915	2144.62	0	153.92	15.392	54.6048	27.4281	383.14	12.0988	309.224	1046.61	2752.94	2766.7	12.4669	1.30881	104.618	53.7238	0.81847	1.18493	22.0415	1.9146	315.191	9.6	305.591	322.391	2.561	257.966	188.44	777.602	120.4	6.74
MetS222	222	c586c79c-52f3-4a41-a97d-58689c3c5d87	1	0	2	2252013	2	2262013	1	18	18	2	9	9	9	3258.35	130.181	97.9441	469.102	4050.93	0	149.084	36.972	102.899	48	481.032	28.4549	542.942	1694.2	4123.7	7825.81	16.6752	2.47481	136.798	57.2555	2.50061	1.44956	42.2595	2.71595	1220.27	527.06	693.212	1597.11	1.13963	454.647	245.248	2162.35	656.44	41.1
MetS223	223	bc1540ef-c313-4049-a52c-6a3472bc1f7a	1	0	2	2252013	2	2262013	1	10	10	2	9	9	9	1111.93	44.0159	37.9254	157.71	1985.71	0	85.248	8.5248	22.1858	33.679	567.994	10.1477	352.825	804.102	2772.08	2201.92	6.08523	1.25346	63.184	39.05	1.03775	1.05145	9.78225	1.16845	381.872	21.2	360.672	398.272	0.7934	909.08	152.76	9068.62	67.26	0
MetS224	224	e0d18927-df18-4198-aeb5-a7198b8d8847	1	0	2	2262013	3	2272013	1	11	11	2	9	9	9	1839.24	74.4912	54.5855	263.978	1798.26	0	142.08	0	40.727	32.0695	606.237	14.2057	328.286	1094.98	2557.56	3932.83	9.51786	1.26348	81.684	15.0938	1.7733	1.34911	20.5861	1.17998	601.736	280.81	320.926	804.796	1.31602	632.021	248.988	4619.52	0	3.79
MetS225	225	3e8f62ca-9cae-42ad-a7cc-b35052e7daec	1	0	2	2262013	3	2272013	1	20	20	2	9	9	9	2245.55	93.6398	85.3175	288.513	2249.3	0	157.472	16.576	71.3402	38.812	711.202	18.2577	567.694	1723.25	2909.65	4133.54	12.8654	2.15479	159.514	22.1445	1.62404	1.91229	25.998	2.02752	625.147	38.28	587.427	653.267	2.2541	872.43	481.446	4704.58	0	10.196
MetS226	226	79997d00-4be8-4eca-89c8-00f85407e8c2	1	0	2	2262013	3	2272013	1	14	16	2	9	9	9	2732.6	157.996	88.1003	318.927	2722.89	0	202.464	21.312	108.356	7.38675	1147.22	20.9279	351.288	2085.25	3759	4893.25	33.1613	1.4825	194.239	9.60275	1.65893	2.66941	42.7798	1.62397	566.84	330.3	236.54	805.07	14.9371	443.603	439.01	116.983	2.7825	6.36
MetS227	227	779be83c-6732-46ec-ae82-65ced9fdd31c	1	0	2	2262013	3	2272013	1	9	16	2	9	9	9	1009.55	65.4731	42.9954	90.9314	1262.79	0	69.136	0	42.3019	6.37092	954.364	5.79834	187.587	1253.13	1845.67	2874.34	7.25219	0.846714	98.9039	22.1072	0.736737	1.95436	17.1117	1.11008	137.34	10.4	126.94	144.62	4.02246	440.34	424.191	211.761	2.211	9.826
MetS228	228	5ae5488a-8bbf-426e-a375-b75151528136	1	0	2	2262013	3	2272013	1	12	12	2	9	9	9	1111.66	28.4528	34.5514	179.276	2223.32	0	280.608	14.208	37.6124	21.524	277.652	7.67092	267.401	651.28	2891.82	2213.51	4.43931	1.09747	62.626	70.3584	0.842004	0.9625	11.6727	1.57229	174.06	19.2	154.86	188.46	0.34776	144.973	86.724	635.271	134.52	0
MetS229	229	2c13ac5e-3642-42bb-9309-2e4f74324c1a	1	0	2	2262013	3	2272013	1	12	12	2	9	9	9	1568.46	52.2503	53.9737	204.433	1006.74	14.7	7.5	0	68.9912	26.533	439.626	8.687	256.435	896.168	2823.88	1810.62	6.40463	1.06118	68.7165	121.04	0.974878	1.0705	15.4939	1.96347	263.49	21.56	241.93	277.89	1.26508	210.846	154.044	562.609	104.88	95.385
MetS23	23	102a42dd-ee3b-4e2a-ad65-bd193797c4ab	1	0	2	1152013	3	1162013	1	12	12	2	9	9	9	1750.53	64.4404	81.1535	191.906	2095.64	0	179.968	0	27.0052	22.7071	326.108	15.1634	214.599	963.44	2074.84	3092.93	11.7646	1.2081	75.4096	43.891	1.41933	1.229	16.2037	1.17154	676.737	214.075	462.662	827.333	3.11126	425.687	375.854	556.154	90.9	2.69
MetS230	230	09e8ec30-72fc-4e28-b55b-fdea53f01a47	1	0	2	2272013	4	2282013	1	13	13	2	9	9	9	840.964	46.1059	29.0053	105.148	1710.27	0	138.528	14.208	51.4967	11.0455	349.788	6.86009	196.467	616.054	1709.07	2137.25	4.5825	0.68209	64.965	46.989	0.60072	1.15732	13.9701	1.15429	182.338	32.6	149.738	205.598	1.394	424.658	250.592	2056.16	0	29.1592
MetS231	231	ef73d534-286e-4e36-83d5-0fa8e557d73b	1	0	2	2272013	4	2282013	1	9	9	3	9	9	9	1350.26	70.3086	54.408	152.091	1408.51	0	89.984	9.472	79.5926	10.6	374.228	11.3387	207.094	750.396	2070.04	3349.22	10.6937	0.91196	87.777	32.048	0.74055	1.16175	22.3265	1.1042	223.87	82.34	141.53	282.31	2.6979	667.93	415.13	3023.32	7.08	9.44
MetS232	232	198841eb-7ea7-4055-a4b8-34a54d0a305b	1	0	2	2272013	4	2282013	1	12	12	2	9	9	9	1373.77	60.8435	38.619	197.279	1890.46	0	142.08	14.208	35.3728	13.766	387.273	13.2566	240.232	944.109	2048.48	2964.83	10.4667	1.07254	128.597	25.294	1.6682	1.673	21.123	0.88894	433.208	195.42	237.788	572.628	3.6111	305.783	203.602	1213.48	0	7.24922
MetS233	233	2c84e994-b7b8-4c81-ae57-2beaf97a5cd1	1	0	2	2272013	4	2282013	1	15	15	2	9	9	9	1830.78	99.5995	56.7072	233.695	1802.23	0	191.216	19.832	62.7326	11.1871	465.808	17.1812	276.674	1313.83	2639.5	3657.87	8.16817	1.131	215.854	31.0013	1.31717	1.76375	22.3234	1.73869	567.323	338.505	228.818	808.943	6.86143	378.217	347.856	325.868	48.6695	19.2167
MetS234	234	cfc30ced-48f1-4b3a-a9ac-2bf51178e28e	1	0	2	2272013	4	2282013	1	10	10	2	9	9	9	1014.61	30.8121	23.0679	178.221	1241.08	0	146.224	15.392	64.8052	11.601	352.192	7.23522	167.44	620.808	882.8	1430.54	4.56188	0.607784	94.75	0.105	0.925524	1.17207	10.0879	0.415064	227.86	102.44	124.05	300.58	1.02864	176.35	163.756	145.262	0	0
MetS235	235	e3c955e3-7c41-449e-ba2e-cb0e73601539	1	0	2	2272013	4	2282013	1	7	7	2	9	9	9	1070.13	60.6393	36.091	124.23	1103.21	0	0	0	12.3507	13.532	150.058	9.5872	164.176	630.445	1600.63	3348.85	8.78751	0.762555	56.439	30.1725	0.878645	0.514765	19.399	1.17596	303.29	170.64	132.65	426.53	2.15265	220.77	136.54	992.225	0	5.885
MetS236	236	1e2ec085-350c-48cc-8651-c53a94e44706	1	0	2	2272013	4	2282013	1	13	13	2	9	9	9	916.702	27.2408	13.7797	174.478	1700.02	0	138.528	14.208	66.3187	15.196	373.207	7.15951	178.579	519.491	1454.27	2472.82	4.22912	0.857161	57.6599	21.3463	0.921983	0.775562	9.50838	0.697485	266.413	127.575	138.838	353.892	0.775625	185.327	107.888	913.188	8	23.665
MetS237	237	bd97af4f-fa13-4405-8c20-83ac0f3a9781	1	0	2	2272013	4	2282013	1	11	13	2	9	9	9	1399.97	70.5109	31.646	209.671	1951.34	0	94.72	9.472	30.024	13.7971	1194.79	25.1842	273.284	1077.01	2372.81	4544.93	19.3261	0.999494	101.678	88.7135	2.32911	2.41663	40.4699	2.94413	672.28	521.58	150.7	1043.13	6.1534	536.655	409.18	1490.23	35.135	11.505
MetS238	238	2892c60a-1bb8-431a-95bc-096f37a3c686	1	0	2	2272013	4	2282013	1	16	19	2	9	9	9	1651.82	53.2227	26.8987	302.838	2898.74	0	213.12	21.312	53.6644	31.0471	842.999	20.7545	328.869	924.368	2653.98	3519.6	7.19337	1.38208	67.7412	81.4775	2.31743	1.91326	19.8233	1.60878	842.692	442.84	399.853	1158.8	3.265	1056.45	475.428	6888.83	56.225	156.417
MetS239	239	fdaa4907-1a01-4cbb-8fb6-07b7bec52718	1	0	2	2272013	4	2282013	1	18	19	2	9	9	9	2206.33	109.915	73.0049	281.744	1956.05	0	179.968	18.944	116.955	16.554	419.832	14.2491	316.421	1231.87	3198.37	4752.37	15.7907	1.19897	125.6	65.0528	1.19056	1.44374	35.3338	2.50529	360.792	180.24	180.552	491.232	4.88205	433.143	368.987	711.558	51.92	15.05
MetS24	24	00cfacd8-2f7b-4b60-8c5e-c3fbe7b0de15	1	0	2	1162013	4	1172013	1	8	9	2	9	9	9	1849.38	102.81	58.3018	231.92	1444.97	0	135.213	4.2624	40.2842	32.948	479.917	19.9448	336.798	1508.42	3022.49	4694.51	11.8006	1.48179	111.533	33.868	1.57193	1.53308	31.5949	1.93657	780.112	189.84	590.272	917.752	1.9068	436.28	389.08	568.86	0	9.44
MetS240	240	68b22cd4-e813-440d-942f-244d66d68847	1	0	2	2272013	4	2282013	1	16	17	2	9	9	9	2840.26	189.114	94.2573	322.666	2987.83	0	67.488	7.104	129.227	25.7574	1182.74	27.549	503.49	2039.34	3887.53	5309.84	22.2841	2.43965	226.478	62.6036	2.05191	2.1472	56.2516	2.52335	534.017	232.6	301.417	699.567	5.5849	721.912	275.43	5356.14	19.04	38.36
MetS241	241	e90ab484-89f0-4a14-906a-0040f0cb7411	1	0	2	2272013	4	2282013	1	14	14	2	9	9	9	1987.7	115.194	61.0327	247.167	1945.05	0	67.488	7.104	101.685	13.2156	889.522	22.368	288.366	1376.27	3045.57	4040.73	11.468	1.12421	131.68	90.7585	1.94645	2.66604	39.2945	4.97832	912.608	776.763	135.526	1459.23	12.3867	795.915	708.705	951.38	151.1	8.39
MetS242	242	d60cadb4-a0e6-42a0-8ad8-6b050662ab21	1	0	2	2282013	5	3012013	1	12	12	2	9	9	9	2436.01	92.8588	68.3982	364.674	1799.98	0	0	0	78.0554	31.5978	403.293	18.5234	377.854	1239.51	2825.18	5877.07	11.4701	1.64328	111.019	81.7365	2.10263	1.21735	30.544	2.38669	819.082	403.08	416.002	1105.98	1.65492	931.55	63.2	9855.61	984.418	80.3025
MetS243	243	027a9209-59cf-422f-bf28-0109b43ee85d	1	0	2	2282013	5	3012013	1	20	22	2	9	9	9	2898.22	83.4255	105.458	421.225	2034.59	0	84.36	8.88	214.446	31.4286	1208.76	18.6608	352.132	1620.34	3403.39	4367.41	10.7478	2.09983	169.136	122.589	1.9966	2.86054	15.0917	1.68339	733.951	195.92	538.031	867.967	3.74748	755.878	568.814	2104.67	204.462	78.6046
MetS244	244	8baba9dc-4e38-4675-841a-e95989a79e98	1	0	2	2282013	5	3012013	1	10	10	2	9	9	9	1297.02	40.2674	40.8135	197.971	2498.29	0	112.48	11.84	78.711	11.4711	546.508	10.2716	255.945	626.507	1432.67	2144.27	5.06251	0.910507	74.8457	9.31082	0.93205	1.06347	12.0619	0.92813	422.123	162.36	259.763	539.083	1.235	1044.73	165.82	10566.6	3.96	3.96
MetS245	245	a252d3ae-70e5-4ccb-9c5e-3836db55089f	1	0	2	2282013	5	3012013	1	14	14	2	9	9	9	1643.01	95.732	55.4288	194.786	2534.04	0	118.4	11.84	34.4284	21.9825	444.279	14.4807	326.063	1210.62	2970.24	4836.95	10.1752	1.29678	113.979	60.0465	1.29875	1.42626	35.9528	1.93744	378.095	176.68	201.415	504.255	1.5905	1164.6	466.99	6992.77	2454.75	184.48
MetS246	246	84c851e6-15fe-4e1b-bf31-22c82fcdcfc5	1	0	2	2282013	5	3012013	1	10	10	2	9	9	9	761.332	22.9532	7.93731	151.432	1071.73	0	47.36	4.736	22.8899	9.879	191.91	8.23505	113.693	382.387	976.02	2152.67	3.4445	0.573654	54.9135	107.995	0.930063	0.673193	7.8874	0.638483	437.167	222.48	214.687	595.747	0.280653	207.158	71.0818	1605.63	7.4	42.59
MetS247	247	d089626e-ac34-40ab-8d47-0e96e06068ce	1	0	2	2282013	5	3012013	1	12	18	2	9	9	9	2066.31	109.101	79.2715	232.074	2479.55	0	71.04	7.104	67.1262	16.1822	1053.33	19.3883	346.665	1724.36	3302.48	6188.65	16.6158	1.42926	133.227	62.3603	1.87292	2.59607	44.5561	3.32963	703.185	504.077	199.107	1060.06	5.41666	789.666	698.324	1020.29	81.305	8.46
MetS248	248	4768860b-f57b-4665-ac62-f33292c44481	1	0	2	2282013	5	3012013	1	11	11	2	9	9	9	1764.52	126.774	37.2784	231.772	2376.32	0.148	0	0	183.902	7.9464	198.476	9.69928	206.364	1101.23	2063.84	2827.95	14.3177	0.887544	130.404	44.1056	0.729232	1.25542	31.669	1.95621	105.556	27.36	79.676	124.596	1.8356	176.648	87.76	951.528	133.28	80.208
MetS249	249	ef045684-0c41-4dcf-b3b0-47cf843e397b	1	0	2	2282013	5	3012013	1	15	15	2	9	9	9	2482.78	115.844	91.8233	288.43	1495.59	0	142.08	0	23.1655	16.283	321.358	20.3678	242.015	1133.28	1742.45	4815.32	21.8215	1.15217	154.451	9.2814	2.09613	1.44926	33.3832	1.94737	596.29	427.55	168.74	902.55	7.26556	173.723	85.894	1043.47	17.43	3.74
MetS250	250	285390c7-ed8d-4415-935d-5f9f6d48e147	1	0	2	2282013	5	3012013	1	16	16	2	9	9	9	3346.58	160.382	186.044	258.317	2143.62	0	251.482	11.84	61.242	23.684	1618.35	16.6726	343.796	2099.58	3009.32	4538.1	14.7974	1.28335	197.777	13.5596	2.11061	2.82258	35.8057	1.83923	624.144	275.83	351.214	817.864	3.77966	1283.67	1258.04	290.151	0	20.5
MetS251	251	9e865f90-5895-4e90-bb5c-1c24d74d582c	1	0	2	2282013	5	3012013	1	8	8	2	9	9	9	669.948	24.0089	39.6325	61.4358	1854.31	0	379.602	7.104	26.1094	10.4016	617.956	4.23144	377.971	633.606	1329.47	661.982	3.89856	1.08174	35.1708	38.8925	0.389868	1.22233	12.417	0.268488	120.635	9.6	111.515	127.355	0.94656	129.619	118.104	121.02	0	0
MetS252	252	7aa8740b-d015-43d5-868c-63efb05dad3f	1	0	2	2282013	5	3012013	1	16	16	2	9	9	9	3440.68	163.384	119.286	434.651	3081.24	0	105.048	16.56	96.524	39.457	2195.52	44.1493	553.661	2879.63	4052.18	7582.19	19.0157	2.97622	297.146	84.6031	3.91784	4.63527	47.1899	6.13521	1764.54	1188.62	572.818	2596.09	19.6839	2414.55	1487.41	11132.7	0.25	4.72
MetS253	253	81486f56-e03b-4b1b-93c4-b5146335af65	1	0	2	2282013	5	3012013	1	7	8	2	9	9	9	2097.44	131.836	79.6607	211.239	2273.2	0	0	0	26.8089	23.41	317.033	20.2077	325.771	1437.84	3115.85	6575.06	19.6207	1.67426	129.964	45.991	1.32359	1.22443	43.3794	2.13223	525.215	255.555	269.66	705.125	5.0091	407.14	323.19	1008.96	0	14.265
MetS254	254	97ef7749-e501-42e1-be32-691f92d2e3c7	1	0	2	2282013	5	3012013	1	9	9	2	9	9	9	2923.12	167.42	91.8569	349.287	1318.26	4.704	31.872	0	119.388	17.425	2274.82	32.8092	336.272	2632.77	2603.39	5006.26	28.5149	1.30752	230.5	23.977	3.40481	4.91214	42.3065	2.543	1096.94	776.72	314.74	1637.39	12.0673	1136.97	1041.81	1126.7	9.72	0.48
MetS255	255	c3bfea33-e019-4be1-8698-d7e14d1d954b	1	0	2	2282013	5	3012013	1	7	7	2	9	9	9	1276.59	68.8416	45.7177	152.905	873.789	0	67.488	7.104	33.2934	36.63	184.48	17.773	229.626	1042.88	2295.8	2892.5	8.17464	1.39977	41.789	21.534	1.03559	0.693898	16.4563	1.30349	841.29	65.02	776.27	887.7	0.3068	152.17	127.44	305.1	0.72	5.68
MetS256	256	9d70819f-0994-466f-9564-8e66cafd5cf4	1	0	2	2282013	5	3012013	1	15	15	2	9	9	9	1700.28	53.2612	44.4103	274.027	2414.5	0	0	0	68.5448	12.6621	261.42	15.7173	225.259	837.74	2228.02	5133.57	6.23034	1.5613	102.103	115.748	1.81584	0.924802	18.2938	1.43827	455.615	331.28	124.035	692.93	3.34747	239.073	103.917	1330.31	20.94	587.231
MetS257	257	76daec40-1b4a-4d2f-a05d-7a75a48bff1f	1	0	2	2282013	5	3012013	1	4	4	2	9	9	9	1577.43	98.164	65.4888	141.67	642.031	0	0	0	37.3783	6.9364	746.691	23.8322	236.757	1108	1730.93	2631.57	28.8561	1.26472	99.3068	15.836	1.73932	2.42726	28.7149	2.61626	716.343	642.28	74.063	1169.15	13.8865	587.584	587.584	7.344	0	0
MetS258	258	f65f368d-77dc-4137-b26a-55962b947b93	1	0	2	2282013	5	3012013	1	13	13	3	9	9	9	1980.44	122.188	92.1685	166.977	4776.78	0	134.976	14.208	89.2209	10.445	342.625	10.8045	246.97	1210.05	2582.64	4257.14	9.84575	1.34658	138.906	23.5377	1.10196	1.95417	41.4356	2.19293	271.229	80.4	190.829	327.509	2.30045	947.614	573.984	3684.49	1466.11	21.9656
MetS259	259	db622a55-478c-4a20-ad41-250cd06e3109	1	0	2	2282013	5	3012013	1	13	13	2	9	9	9	2064.23	79.185	72.7327	279.428	2019	0	47.36	4.736	104.629	17.992	1279.9	15.84	303.986	1489.17	3043.22	4401.84	12.2582	1.34488	124.71	55.481	1.65502	2.7793	23.9668	2.03929	403.23	215.26	187.65	557.33	5.3728	932.16	825.78	1267.47	12.97	29.22
MetS26	26	fbfe5457-33fa-463a-b43d-33b61e6832f1	1	0	2	1172013	5	1182013	1	11	11	2	9	9	9	1139.69	51.5514	27.3382	175.518	1912.43	0	89.984	9.472	54.771	13.6437	381.584	10.0428	172.926	675.72	1539.2	2457.77	7.38146	0.922981	73.7243	42.213	0.940448	1.10872	15.7651	0.815255	319.188	146.921	172.267	423.43	1.37146	467.755	118.62	4164.66	0	22.38
MetS260	260	ec68daf6-7424-48c4-935d-87f8b8e76248	1	0	2	2282013	5	3012013	1	8	8	2	9	9	9	1789.27	65.5156	74.3881	218.781	867.498	0	0	0	46.8905	28.8815	494.92	16.7424	263.249	1193.13	2392.86	2529.57	8.83933	1.34877	85.5995	26.7995	1.40626	1.2407	16.9437	1.38013	695.561	180.32	514.601	825.561	1.5313	216.695	139.11	897.6	112.115	24.1837
MetS261	261	f2c6e7b6-886a-4733-8825-a19605f13769	1	0	2	3012013	6	3022013	1	20	20	2	9	9	9	3452.75	149.953	97.266	504.6	3027.53	0	284.16	0	157.805	46.0307	1154.31	16.84	812.573	2715.06	4896.92	6407.62	17.5577	2.3873	232.386	52.1145	2.48225	3.2739	33.8267	3.39396	606.627	96.84	508.417	673.867	10.3559	566.488	512.312	457.582	67.1	277.828
MetS262	262	408f7b7b-3562-47f2-bcaa-5680a05856ac	1	0	2	3022013	7	3032013	1	14	14	2	9	9	9	2584.99	152.012	106.328	257.581	2540.11	0	165.76	16.576	46.3496	21.97	501.53	22.6017	423.936	1753.05	4274.54	8950.77	21.4898	1.83222	181.479	71.682	1.68256	1.83732	51.0251	2.81648	577.81	275.16	302.65	777.07	4.5051	961.44	815.13	1698.01	13.5	25.08
MetS263	263	32c98b65-46b0-4d7c-b75c-6e2d9423b859	1	0	2	3022013	7	3032013	1	11	11	2	9	9	9	340.461	13.205	5.0465	63.5611	2739.64	0	153.92	15.392	50.6064	1.988	232.306	1.63409	83.52	214.828	632.896	358.961	2.2197	0.425988	19.1551	0.454	0.202845	0.474631	2.75184	0.189278	65.184	0	65.184	65.184	0.7114	70.9475	70.9475	5.44	0	0
MetS264	264	de704123-55df-48c3-adc0-afda8b845628	1	0	2	3022013	7	3032013	1	18	19	2	9	9	9	1993.79	88.6432	61.8937	280.689	2179.73	0	231.488	134.496	138.519	17.9375	1074.24	15.1114	329.418	1178.83	3269.8	3468.5	12.4293	1.55758	121.389	188.336	1.63816	1.77681	29.8735	1.55931	493.813	147.504	348.185	597.806	2.92998	424.298	247.512	1733.62	463.921	354.097
MetS265	265	85e2dc96-766a-45de-9e60-bafb80dac26b	1	0	2	3022013	7	3032013	1	7	12	2	9	9	9	2904.18	178.499	131.539	240.473	1122.24	0	0	0	13.3023	7.9215	715.087	23.9237	275.382	2160.45	2424.56	6021.31	29.868	1.77722	238.997	4.7265	2.05226	2.07102	49.6117	2.19453	575.997	411.57	162.977	868.387	10.9319	195.497	187.175	127.5	1.705	11.51
MetS266	266	191b6cc4-76a2-497b-b8ca-d036f8e02ed2	1	0	2	3022013	7	3032013	1	13	13	2	9	9	9	1592.02	100.149	43.1135	197.679	2252.92	0	82.88	8.288	30.3577	10.6928	370.216	11.4945	261.289	956.093	2208.97	4437	7.77381	1.07107	107.625	35.7157	1.20168	0.940202	36.7251	2.19155	347.207	221.1	126.107	506.457	1.2384	368.579	324.764	500.668	14.75	7.08
MetS267	267	466ee553-1f22-4ec6-ab62-8e796c1c82f1	1	0	2	3022013	7	3032013	1	10	10	2	9	9	9	1355.4	89.1603	44.7421	158.102	1650.99	0	82.88	8.288	38.1108	25.797	248.388	12.5551	296.378	1013.18	2388.57	4162.39	8.65534	1.11773	122.481	48.841	0.99866	1.11503	32.9156	1.70052	203.84	17.4	186.44	216.24	0.767	618.39	318.6	3110.32	876.33	31.82
MetS268	268	0e4c6420-e4d8-414f-b2ce-30eb73ea72af	1	0	2	3022013	7	3032013	1	6	13	2	9	9	9	949.614	27.9971	59.897	79.2949	667.177	0	82.88	8.288	15.8393	10.1371	606.76	7.63192	110.465	487.846	645.736	2457.59	3.56016	0.613034	48.4999	17.5429	0.555387	0.685368	6.51457	0.512785	147.155	26.7	120.754	165.255	0.670876	179.626	145.04	408.537	6.72625	17.3438
MetS269	269	2de465f1-1949-4c32-b565-ad5297872b17	1	0	2	3022013	7	3032013	1	6	10	2	9	9	9	666.495	55.3905	11.1403	83.6143	796.383	0	142.08	0	7.49958	6.04305	156.192	9.37612	112.526	683.989	1348.25	1736.77	3.75502	0.405401	118.644	42.044	1.00028	0.685674	21.7048	0.702223	313.79	188.18	125.61	446.045	4.78492	249.299	63.2602	1980.88	505.303	3.83248
MetS27	27	92c3a0de-b9ca-4abe-ab82-174908df9d1c	1	0	2	1172013	5	1182013	1	8	8	2	9	9	9	1278.17	65.8115	37.8835	167.64	778.624	0	0	0	28.3427	10.2869	275.185	11.0845	173.743	737.084	1170.17	3139.33	7.54805	0.752694	100.727	42.6653	1.03943	0.90383	19.9417	1.2114	377.333	190.095	187.238	512.188	0.9908	600.977	147.812	5435.2	0	6.77922
MetS270	270	471c3db2-fadb-4812-a824-9bf062de2044	1	0	2	3022013	7	3032013	1	12	12	2	9	9	9	1484.01	84.3381	57.713	154.999	2288.71	0.651	153.92	15.392	39.4545	9.00185	550.195	10.4939	230.142	1062.2	2341.59	4525.96	9.08663	0.952338	85.0719	71.0183	0.97066	1.3277	26.6869	1.73272	333.272	169.98	163.292	454.652	2.11975	530.142	272.175	2668.49	817.042	16.0101
MetS271	271	eff4492c-8000-4c92-ac5a-46e3897310ba	1	0	2	3022013	7	3032013	1	8	8	2	9	9	9	1289.65	89.9334	46.1034	135.902	2503.93	0	71.04	7.104	20.4096	19.8218	479.885	11.5288	341.952	1118.85	2295.21	4139.12	9.24464	1.06426	134.24	46.265	0.99426	1.26669	33.4318	1.62784	186.404	44.16	142.244	219.524	1.4136	452.809	385.7	785.526	0	11.8
MetS272	272	e0ce6866-9ca1-47f4-b3cf-5fdd2c671b80	1	0	2	3032013	1	3042013	1	14	14	2	9	9	9	1760.72	64.9617	59.1275	244.233	2541.79	0	142.08	14.208	47.2133	17.2412	329.005	12.1542	277.421	892.372	2461.59	3269.24	8.11622	1.20877	100.8	46.7485	1.28119	1.21366	20.6304	1.71124	330.923	194.398	135.883	470.958	1.02388	156.178	117.174	422.303	89.68	1.49488
MetS273	273	bf2d27ec-0393-4a83-aef6-040ed7c71258	1	0	2	3032013	1	3042013	1	19	19	2	9	9	9	1809.08	61.9199	34.9587	322.176	3832.46	0	355.2	7.104	126.743	26.8578	866.09	32.805	383.234	1093.18	3146.46	2736.42	11.6086	2.25637	116.358	241.604	2.92337	2.92969	34.0261	2.65193	992.436	556.52	438.536	1382.2	8.04658	849.738	782.382	579.962	106.626	355.772
MetS274	274	442b7fca-ba93-4ec6-9feb-692e1a1f1847	1	0	5	3032013	1	3042013	1	17	17		9	9	9	2287.41	140.709	81.2976	252.065	2889.16	0	196.544	15.392	82.3781	19.6212	589.233	21.2822	352.558	1877.79	3505.46	3779.93	13.0198	1.76172	262.847	59.6536	2.07561	2.7604	53.314	3.02785	607.252	334.99	265.752	842.822	5.74882	1015.52	942.089	792.27	28.26	116.021
MetS275	275	c3534b98-885e-4876-a955-2581349ae341	1	0	2	3032013	1	3042013	1	9	12	2	9	9	9	1037.16	52.536	29.2569	138.102	3296.64	0	103.704	0	17.7565	5.67413	217.424	8.47785	169.275	577.952	1306.73	3160.27	5.55299	0.872017	59.3764	27.6851	0.829995	0.467559	21.9897	1.11616	275.776	213.28	62.4965	429.176	0.50904	290.942	230.676	690.535	25.015	9.7575
MetS276	276	3a99aa2a-1e0b-4368-b020-af2224089e94	1	0	2	3032013	1	3042013	1	9	9	2	9	9	9	1808.29	57.6139	54.4281	274.532	1703.13	0	90.688	7.104	41.592	28.022	859.13	14.7514	278.548	1156.52	2552.41	3860.32	7.33	1.21392	88.7508	44.398	1.62581	1.08032	13.143	1.43726	509.77	256.38	253.39	692.56	1.0822	234.02	201.74	357.22	67.26	0
MetS277	277	fec28de3-0720-4463-85b8-9f1504266152	1	0	2	3032013	1	3042013	1	12	12	2	9	9	9	2653.78	63.7007	62.1787	475.017	1933.29	0	0	0	154.645	30.9965	1175.17	14.9759	391.572	1823.82	4017.94	5312.27	9.96775	1.75631	67.2067	65.633	2.19676	2.60317	20.9128	2.51952	533.845	337.56	196.285	776.305	4.0236	574.58	505	778.087	133.76	35.34
MetS278	278	bcad877e-2821-4021-86d3-b667d622da36	1	0	2	3032013	1	3042013	1	24	26	2	9	9	9	2104.26	69.4034	46.2575	361.298	4565.45	0	213.12	21.312	160.075	23.3304	817.871	12.629	359.435	1205.57	3728.47	4120.25	9.05662	1.40442	104.154	329.582	1.42399	1.82676	21.8556	2.23884	468.299	227.7	240.599	633.149	2.5536	541.796	341.39	1978.95	566.467	171.332
MetS28	28	c29aa04c-142d-4fdc-bdaa-467d9ecb5204	1	0	2	1182013	6	1192013	1	14	14	2	9	9	9	2298.65	101.718	64.5621	334.268	1534.63	0	56.24	5.92	95.1501	32.542	557.036	14.8323	321.195	1167.37	3183.61	3637.38	9.56146	1.61312	183.742	62.732	2.30437	2.35123	33.2137	1.94988	616.322	355.42	260.582	861.362	1.43225	445.513	325.477	1336.1	277.12	11.36
MetS280	280	c87ddfc2-9119-434c-a741-1cf7a9da1d2c	1	0	2	3032013	1	3042013	1	13	13	2	9	9	9	1916.12	71.1252	69.6886	262.273	2025.06	0	113.664	7.104	91.075	25.7811	493.773	13.4666	313.274	1027.4	4149.34	4594.59	12.2867	1.27151	94.8335	122.728	1.30045	1.33596	21.95	2.63082	410.356	192.24	218.116	548.896	2.6743	384.84	260.34	1420.69	173.82	16.86
MetS281	281	5204b457-df4e-4b86-95f2-93b5c36990f5	1	0	2	3032013	1	3042013	1	9	9	2	9	9	9	995.463	49.3567	37.5502	119.465	861.324	0	71.04	7.104	32.3365	8.79662	287.631	6.78308	161.743	702.791	1148.05	1459.82	5.37823	0.545715	94.5916	30.2687	0.78784	1.39857	12.2454	0.706975	270.159	98	167.754	338.614	1.78865	253.111	241.545	110.586	30.12	17.61
MetS282	282	d480ad75-7a62-4e7b-90d5-021dab13d4fc	1	0	2	3032013	1	3042013	1	24	24	2	9	9	9	2316.08	80.4718	101.722	277.961	2345.45	0.148	479.62	68.824	89.6209	38.118	772.522	15.7394	362.463	1417.34	3269.14	3221.6	11.1027	1.64998	105.711	25.332	1.44608	2.29575	14.4228	1.25962	516.818	68.92	449.378	565.118	2.531	355.555	309.42	508.815	74.55	5.43
MetS283	283	9fbde19f-0cc9-4379-9907-05a46b012348	1	0	2	3032013	1	3042013	1	13	13	2	9	9	9	1088.3	63.0123	21.911	161.617	5450.19	0	71.04	7.104	27.3004	13.404	337.027	10.5997	251.592	883.724	2419.18	4518.08	5.03714	1.43765	137.2	152.261	1.42573	0.721283	25.6782	1.55354	339.966	192.24	147.726	478.506	4.93723	199.863	96.8661	1222.56	41.5697	25.0444
MetS284	284	d6c4e843-6ba4-446c-a806-c131befcfde0	1	0	2	3042013	2	3052013	1	11	27	2	9	9	9	2181.3	105.496	112.161	194.298	2020.13	0	134.976	13.4976	43.5493	32.6731	1063.19	22.5188	391.358	1514.78	3510.57	5394.07	17.6162	1.67252	114.53	76.0741	4.87119	1.86075	23.0029	2.44969	819.019	105.97	713.049	894.97	7.74082	565.001	198.488	4316.93	133.774	49.0737
MetS285	285	1379c2c8-a3dc-4bd2-9598-ee040ee9c72f	1	0	2	3042013	2	3052013	1	9	9	2	9	9	9	1465.71	79.6804	60.9117	163.038	1549.73	0	0	0	29.9651	30.3559	234.11	14.0144	527.429	1388.77	2410	3128.35	11.7409	1.89675	87.986	30.9677	1.04091	0.830191	22.5999	1.1749	220.961	19.2	201.761	235.361	0.4602	232.02	191.16	460.286	0.28375	27.1
MetS286	286	dbe3a493-c266-424d-81f0-7703da0471d9	1	0	2	3042013	2	3052013	1	9	12	2	9	9	9	1722.26	99.9603	72.9474	168.627	1356.77	0	94.72	0	21.6533	14.598	579.354	12.563	272.211	1364.78	2332.1	4991.82	9.89372	1.46228	124.322	22.496	1.2858	1.56847	35.374	1.70012	315.496	129.78	187.026	407.976	1.40522	564.439	521.022	507.76	0.147	11.049
MetS287	287	e9e8f9b5-8808-4045-b6c9-e57bd46a3803	1	0	2	3042013	2	3052013	1	12	28	2	9	9	9	2066.62	78.0879	86.9546	250.343	1858.26	0	142.08	0	64.7291	31.9157	1033.68	21.1546	345.029	1294.69	3324.91	4285.33	14.9533	1.89731	95.544	119.062	2.13093	2.70868	28.5283	2.66673	865.891	495.791	370.1	1214.32	4.7399	905.758	613.388	3484.8	78.0375	27.0745
MetS288	288	20f9826f-12c2-4225-94f9-242d4d75da66	1	0	2	3042013	2	3052013	1	15	15	2	9	9	9	3066.3	184.659	74.1458	420.52	2849.48	0	78.04	69.404	128.916	42.6232	815.948	36.5429	606.546	2298.54	4390.05	5665.85	14.942	2.9219	262.894	45.085	3.02394	1.55507	45.8278	4.3851	1314.74	247.128	1067.61	1492.1	4.70725	1205.14	584.396	7470.9	0	1.51502
MetS289	289	f22f9ad2-dfb9-43aa-a14f-b535af3eb022	1	0	2	3042013	2	3052013	1	13	13	2	9	9	9	1022.27	29.3518	28.2751	174.707	1241.62	0	118.4	11.84	76.9736	26.9003	355.774	8.75801	193.862	632.902	2100.99	1157.88	3.96372	0.86345	36.8652	115.587	0.804303	0.876632	6.85426	1.07279	482.316	40.98	441.336	511.676	0.7366	475.175	120.1	4172.65	43.91	168.85
MetS29	29	3fda92a3-ce43-4156-9129-2f18f75e9e54	1	0	2	1192013	7	1202013	1	10	10	2	9	9	9	746.5	15.9221	16.9803	138.049	1277.37	0	223.16	9.472	60.4301	8.821	134.395	5.09586	138.634	363.534	885.622	761.333	2.5125	0.456891	50.4354	13.188	0.554351	0.530757	6.58506	0.427438	141.756	53.4	86.9162	180.666	0.407959	78.1212	64.496	147.797	8.25	11.13
MetS290	290	c254b97c-0b62-4dd8-b937-6a1da6d1c3f7	1	0	2	3042013	2	3052013	1	13	13	2	9	9	9	1436.26	67.047	49.7482	179.877	2329.83	0	142.08	14.208	53.678	7.84	400.464	11.0985	231.764	840.844	1792.12	3397.59	6.97968	0.895736	84.2568	25.242	1.01674	1.36263	22.1522	1.20606	367.86	206.34	160.72	516.4	1.7432	546.78	355.94	2278.42	0	13.08
MetS291	291	d02d0cee-fcdc-4977-9757-3b40907dfe6c	1	0	2	3042013	2	3052013	1	12	15	2	9	9	9	2906.52	116.046	133.608	332.66	1561.35	0	7.99	61.1	97.4779	35.0939	1569.24	37.2641	586.011	2644.13	4183.24	5780.7	14.7863	2.84931	198.532	63.0502	2.59887	3.85258	46.3769	4.13574	682.529	480.92	201.608	1023.89	28.8448	829.784	761.202	792.62	63.1	3.81
MetS292	292	71dba162-57b4-4afd-9c07-c384ec44d0a2	1	0	2	3052013	3	3062013	1	15	15	2	9	9	9	1580.31	99.4528	63.6273	161.649	2498.39	0	236.8	23.68	41.7796	29.278	381.172	14.5272	369.011	1259.93	3339.43	4699.54	10.8526	1.45004	113.197	56.951	0.932165	1.40421	32.1416	1.78521	359.507	28.8	330.707	381.108	1.316	508.805	373.5	1584.99	0	13.5475
MetS293	293	922ea4d2-d8b9-4717-b100-b36d2052299f	1	0	2	3052013	3	3062013	1	12	12	2	9	9	9	3091.21	163.394	76.5227	449.828	3244.73	0	0	0	124.902	30.6092	1779.28	24.4383	560.08	2625.28	4583.05	7287.13	17.0155	3.50613	174.706	97.0738	2.54284	2.84611	42.4708	2.94688	754.878	511.92	242.958	1124.6	5.6951	993.71	797.97	2281.14	21.84	114.144
MetS294	294	5ae5001a-0775-441e-a12b-715f19209f1c	1	0	2	3052013	3	3062013	1	11	11	2	9	9	9	1747.89	109.009	44.135	224.903	2030.2	0	142.08	0	31.8369	15.47	235.596	13.4698	249.812	1031.13	2888.29	5347.7	10.3619	1.11202	106.134	148.264	1.40702	1.08248	36.9816	2.68695	464.154	298.62	165.534	679.824	0.7512	272.56	151.68	1329.12	226.64	8.76
MetS295	295	07bc1c02-5238-4535-8304-38528008ebe9	1	0	2	3052013	3	3062013	1	10	10	2	9	9	9	1411.67	65.4511	40.5317	194.043	1557.75	0	71.04	7.104	22.1398	16.7861	497.973	12.8776	272.909	806.557	2274.47	4082.98	10.3276	1.0736	88.124	26.7606	1.18541	1.02696	24.6461	1.26432	543.329	220.5	322.349	702.179	1.5139	398.452	279.64	1404.33	3.54	7.08
MetS296	296	b86b522f-bde1-4217-8051-6b27450ba566	1	0	2	3052013	3	3062013	1	15	16	2	9	9	9	2503.49	148.14	98.4058	263.818	1618.12	0	92.435	109.298	106.205	22.9672	511.19	18.3872	391.324	1631.22	3673.72	6455.87	14.3041	1.63784	171.117	143.184	1.49918	1.93637	51.1865	2.65407	375.923	154.86	220.141	487.591	2.47697	814.928	689.545	1366.38	60.36	175.089
MetS297	297	87eb7142-7c8b-45f4-a93f-0c4ae76e1d67	1	0	2	3052013	3	3062013	1	19	19	2	9	9	9	2212.86	87.0787	63.3145	318.946	2189.6	0	189.44	18.944	50.9136	10.0785	670.974	17.9549	290.536	1270.86	2733.65	5959.68	15.0332	1.25866	127.092	30.7145	1.85533	1.49383	28.9877	1.72518	623.87	472	151.87	963.97	3.6816	564.955	496.39	820.545	12.645	21.3
MetS298	298	3d39fb82-ddbe-49de-9a17-13a045385f1b	1	0	2	3052013	3	3062013	1	14	14	2	9	9	9	1640.04	88.2862	57.2107	193.006	2726.35	0	118.4	11.84	44.552	13.245	700.265	20.3622	268.407	1251.94	3055.61	3438.54	17.7958	1.11957	103.509	42.715	1.54436	2.28126	32.2056	2.20074	438.01	240.28	197.73	608.27	9.9494	560.835	518.82	486.215	112.065	5.565
MetS299	299	273e83d6-a2c9-4535-bbe5-ae13e2432478	1	0	2	3052013	3	3062013	1	11	11	2	9	9	9	1685.23	36.6061	54.2816	268.947	2272.57	0	71.04	7.104	70.0388	21.441	384.574	13.5775	241.488	798.996	1970.84	3809.09	6.00249	1.45668	48.4362	151.644	1.30545	0.732906	11.7042	1.42625	611.365	250.38	360.985	786.415	0.4808	84.3196	51.55	339.527	0	10.3992
MetS3	3	f61dfaa1-f07d-41b5-95e2-d205a9926113	1	0	2	1042013	6	1052013	1	27	27	2	9	9	9	2554.74	94.3908	89.9159	355.042	2008.31	0	94.72	0	62.0454	25.6606	732.408	22.0824	309.2	1224.9	2577.11	4704.71	11.0031	2.43518	119.3	74.4106	2.67828	1.77375	25.3109	2.83516	755.096	436.515	318.581	1062.09	1.24607	1017.48	88.42	11045.5	169.47	17.08
MetS30	30	1677e700-f560-44e0-bb6b-32370fc61f54	1	0	2	1192013	7	1202013	1	10	10	2	9	9	9	1508.63	90.7947	48.9679	176.657	1434.65	0	119.456	9.472	75.8468	9.304	409.556	12.5034	150.993	986.816	1962.73	2276.29	13.5018	1.11388	124.977	19	1.18789	1.9412	21.1171	1.00195	287.81	153.52	130	393.49	3.72777	137.47	110.335	294.945	5	0
MetS300	300	818a014a-6d91-4c28-b19c-59579c4c9e7e	1	0	2	3052013	3	3072013	1	18	18	2	9	9	9	1497.96	59.3127	23.6875	258.423	2465.83	0	236.8	14.208	33.9354	14.168	509.95	18.5789	208.842	825.926	1579.27	3127.86	8.78299	1.02208	91.2243	16.2848	1.96779	1.28384	19.2372	1.06098	706.597	412.72	293.637	1000.93	1.03316	149.07	129.214	231.137	45.45	1.01
MetS301	301	4cd56c22-c19c-48aa-ab20-6bfb6ed5d07d	1	0	2	3062013	4	3072013	1	11	11	2	9	9	9	1584.73	65.3692	58.9278	205.059	1556.39	0	71.04	7.104	68.6153	20.9733	959.688	17.8534	261.823	1122.7	2304.38	2777.06	7.04121	1.1185	124.439	113.792	1.30139	1.98582	12.2154	1.20407	420.6	93.9275	325.272	486.35	3.70305	404.495	373.525	286.42	15.81	166.16
MetS302	302	f0c50c86-849e-435f-b67b-6e878072c6f2	1	0	2	3052013	3	3062013	1	17	17	2	9	9	9	1229.77	34.5069	43.597	185.019	2353.77	0	307.84	0	97.5486	12.4924	940.823	7.70933	213.296	879.296	2419.45	2575.73	6.46997	0.624642	35.0125	40.7835	1.32627	2.40799	12.9344	2.33847	343.349	215.192	128.054	495.869	6.37371	713.742	687.859	297.623	32.985	0
MetS303	303	2d3147c0-87f2-44b9-b149-75b33e487adc	1	0	2	3062013	4	3072013	1	13	13	2	9	9	9	2075.49	193.095	54.1744	192.927	1840.61	0	142.08	0	18.1908	11.2113	442.791	16.4244	472.863	2408.29	4289.25	4895.39	9.28967	1.47488	414.788	56.5949	2.34473	1.81073	53.0365	3.53903	445.588	255.96	189.628	630.448	13.7853	613.212	434.324	2123.13	44.84	12.8069
MetS304	304	abaa525c-8e29-4bdf-b91b-33354f1eb784	1	0	2	3062013	4	3072013	1	12	16	2	9	9	9	1856.06	67.1985	63.9789	257.613	1850.14	0	165.76	16.576	84.3198	21.8936	514.438	12.9774	282.069	923.284	2490.39	3771.09	7.40905	1.15145	55.2926	32.3638	1.29243	1.36005	22.5236	1.33647	476.738	232.62	242.567	640.847	2.0334	734.918	292.78	4416.63	1761.85	27.4175
MetS305	305	e55613ce-4593-490a-8b3b-867affd66ddd	1	0	2	3062013	4	3072013	1	14	14	2	9	9	9	1639.53	64.5868	64.531	207.182	1732.9	0	71.04	7.104	58.3518	28.1176	639.627	15.3439	294.144	1276.59	1978.05	1926.98	8.73494	1.3766	123.779	12.5973	1.30592	1.849	11.9468	0.944635	550.998	78.72	471.638	607.733	2.5985	359.215	354.009	82.365	3.4502	11.711
MetS306	306	e4a5dd14-657b-48b7-85dd-aa272a1e02c8	1	0	2	3062013	4	3072013	1	12	12	2	9	9	9	2786.06	128.186	104.874	338.049	2835.98	0	76.832	4.736	80.7511	29.5371	1124.09	21.5464	394.449	1848.64	2589.4	6324.88	13.9489	1.66779	260.951	70.1036	3.07141	2.89876	41.0041	1.76538	731.912	314.92	416.992	951.347	4.9241	1065.69	517.18	5552.68	2021.12	9.72
MetS307	307	2978fb5d-06bc-4e00-8d21-519d22d0afa4	1	0	2	3062013	4	3072013	1	24	24	2	9	9	9	3439.82	129.015	116.01	489.613	1877.19	0	118.4	11.84	131.096	55.1396	877.391	33.1309	669.69	2443.83	4563.03	6220.6	16.7803	3.06556	196.366	84.9937	2.64992	2.7773	37.555	3.54316	1058.82	298.5	760.323	1273.65	4.6043	852.9	755.314	1060.09	179.44	24.1084
MetS308	308	bfb2c568-7600-4f73-990c-f2a1820f4ff0	1	0	2	3062013	4	3072013	1	19	19	2	9	9	9	2510.21	143.767	87.4617	298.648	1718.92	0	71.04	7.104	117.886	38.6482	761.675	20.4459	551.42	1880.58	4463.4	6254.85	14.4397	2.29029	144.832	101.356	1.57925	2.03919	40.625	2.46303	613.433	105.45	507.983	688.99	2.85605	771.468	624.565	1602.45	149.94	23.75
MetS309	309	6f7a19f7-320d-47c4-af10-7707bf12dcea	1	0	2	3062013	4	3072013	1	15	24	2	9	9	9	1964.64	86.4413	80.7528	225.505	2102.54	0	94.72	0	63.3605	18.0182	787.371	22.7339	237.91	1196.99	2285.59	4138.44	10.0122	1.77914	148.778	59.3843	3.16557	2.04434	26.7074	1.78978	456.432	195.35	261.082	596.752	3.80642	601.842	500.737	1146.06	131.709	22.5753
MetS31	31	f7af0739-2841-429b-aa51-a12c69f3d30f	1	0	2	1192013	7	1202013	1	15	15	2	9	9	9	1892.7	82.7583	69.8683	240.146	2886.72	0	4.144	0	46.1448	30.0053	423.82	21.669	344.297	1325.07	2924.58	4088.59	12.4482	1.50742	171.536	94.3823	2.81084	1.71359	25.1656	1.97254	840.48	410.55	428.38	1128.92	4.59817	471.749	388.85	603.332	0.07	809.94
MetS310	310	6293dab6-e4c0-401b-a63a-f3b43a086bcc	1	0	2	3062013	4	3072013	1	15	15	2	9	9	9	797.077	36.8443	14.1633	134.173	1375.53	0	213.12	7.104	46.2948	9.72	879.784	13.1722	201.157	938.654	1655.59	1257.82	5.53228	0.451242	79.7847	10.57	1.11369	2.4173	12.1299	1.25755	262.926	167.9	95.026	381.766	5.73375	574.333	562.867	156.228	0	0
MetS311	311	291f2169-b677-48bd-bf9d-96da968d2e00	1	0	2	3062013	4	3072013	1	11	11	2	9	9	9	1468.92	91.3454	60.0058	142.161	1095.85	0	71.04	7.104	35.9569	11.5653	522.592	9.98616	237.773	1286.08	2125.59	2423.08	5.4045	0.878127	149.122	39.1862	1.38697	1.3678	27.0778	1.90772	234.832	63.8	169.632	279.232	9.04483	409.462	402.557	73.7636	4.3552	15.2451
MetS312	312	d94ac660-b6f0-43dc-b2fe-e07281172d5f	1	0	2	3062013	4	3072013	1	21	21	2	9	9	9	2660.58	99.3496	84.6002	390.516	3080.72	0	473.6	0	129.422	34.4294	845.294	20.9217	494.662	1492.46	4679.5	4528.18	18.7977	2.47949	142.675	97.1511	2.2487	3.22959	35.3461	4.56501	785.264	546.39	238.874	1170.84	11.0411	1024.89	916.384	1220.84	149.595	30.765
MetS313	313	9416b1db-517c-41b3-91b1-91186408223f	1	0	2	3062013	4	3072013	1	15	15	2	9	9	9	1860.03	91.6355	27.6586	319.769	2644.58	0	71.04	7.104	113.465	33.3551	500.056	19.3337	322.657	1395.18	3358.29	4965.89	9.43776	1.81851	129.962	213.149	1.88747	1.25455	31.0564	2.13023	822.126	278.32	543.806	1022.59	3.97706	697.493	203.671	4988.21	1598.47	284.956
MetS314	314	8cbfa546-5126-41c9-9d5c-7031458a96f5	1	0	2	3062013	4	3072013	1	17	17	2	9	9	9	1294.35	60.1958	36.5964	177.147	1570.15	0	228.4	46.146	64.1662	3.8	389.388	22.447	133.632	922.779	1300.53	2381.16	9.18131	1.29656	136.997	24.607	0.98603	3.6281	23.432	1.28155	1156.1	227.04	929.062	1316.23	23.4867	4320.82	4311.95	92.416	13.65	13.65
MetS315	315	fb892b4e-fd01-412b-8699-8b9cd30439c5	1	0	2	3062013	4	3072013	1	12	12	2	9	9	9	951.326	41.3204	37.6353	117.744	1445.49	0	71.04	7.104	63.6758	7.379	822.599	5.6901	169.94	897.32	1550.24	1652.58	5.45743	0.542083	81.257	8.081	0.652795	1.81689	6.37915	0.661429	153.19	22.88	130.31	169.83	3.92287	493.354	470.604	293.902	0	8.49
MetS316	316	f8fe405c-8c2a-4ec6-8fc9-d85cc78780da	1	0	2	3062013	4	3072013	1	12	12	2	9	9	9	1423.2	47.453	66.2674	125.652	1449.79	20.16	142.08	14.208	30.0466	8.888	461.285	8.98363	144.995	657.222	1255.02	1464.78	8.35313	0.6199	74.1179	7.0165	0.811621	0.987766	11.4296	0.655098	183.572	95.44	87.8125	250.613	3.15415	157.454	128.691	334.084	46.8	0.64
MetS317	317	da804779-acc7-4c1a-89a4-ef3b8170b48e	1	0	2	3062013	4	3072013	1	12	14	2	9	9	9	1979.65	116.776	73.3352	209.454	1739.2	0	118.4	11.84	52.0785	8.9775	480.666	13.7707	275.902	1271.74	2651.67	5530.88	11.948	1.0352	116.336	43.0928	1.30612	1.51088	39.2051	2.09967	403.618	270.04	133.257	598.398	2.25393	527.65	452.538	854.725	36.9675	20.7875
MetS318	318	029c96ac-7267-4db7-8244-8b3f07b1644b	1	0	2	3062013	4	3072013	1	8	8	2	9	9	9	1648.11	73.4229	52.5161	223.628	2287.87	0	0	0	61.6877	21.492	594.824	15.0355	239.59	1073.65	1893.93	2806.88	7.87268	1.1515	117.72	16.69	1.73379	1.74614	24.0502	1.02914	513.2	148	365.2	617	1.9538	319.4	292.14	307.37	0	4.72
MetS319	319	017baf9a-756a-4d8e-9338-4b94a04626e5	1	0	2	3062013	4	3072013	1	15	15	2	9	9	9	1633.26	67.5162	43.3916	256.898	2259.26	0	118.4	11.84	62.5664	51.6084	523.338	19.9673	405.604	1280.61	3072.81	2970.5	10.3989	1.99468	88.996	56.903	1.33117	1.35852	12.2146	1.25904	787.896	64	723.096	834.296	0.6858	504.995	73	5197.69	0	3.93
MetS320	320	40c9c29a-5805-4db4-8f8b-e3caedd3d3a1	1	0	2	3062013	4	3072013	1	10	12	2	9	9	9	1265.03	89.6335	72.6643	66.533	1939.27	0	71.04	7.104	31.7467	6.43037	486.33	9.57436	196.18	1058.72	2585.85	3142.59	12.5011	0.85313	132.105	27.8657	0.605785	1.16824	19.3511	1.08876	172.625	33.643	139.206	195.985	6.51227	652.872	451.572	2166.58	492.098	10.6063
MetS321	321	fdcc8526-26d4-4c7a-be16-337747f2c404	1	0	2	3062013	4	3072013	1	13	13	2	9	9	9	2063.74	80.1388	59.2049	306.201	2293.2	0	47.36	4.736	55.4821	29.943	361.948	16.7936	333.159	1086.39	3394.97	5074.6	9.27084	1.68238	82.3084	145.962	1.57379	0.995103	28.2718	2.38769	560.133	284.12	275.373	764.832	0.611425	302.668	209.148	986.11	115.3	160.32
MetS322	322	180af332-0df4-414f-a3db-d218670b56ad	1	0	2	3062013	4	3072013	1	12	12	2	9	9	9	1664.84	98.1294	68.2506	162.594	2461.31	0	118.4	11.84	37.5126	9.016	533.266	13.8921	208.19	1088.34	2032.33	4006.78	8.32766	0.951462	148.993	29.386	1.62159	2.4614	31.7907	1.2878	400.15	175.92	224.23	522.55	3.1509	613.75	563.83	571.88	0	24.44
MetS323	323	d012ac4d-e20c-4547-bf8e-0bf7cc386df5	1	0	2	3082013	6	3092013	1	14	17	2	9	9	9	2589.76	118.461	63.9612	412.978	2088.3	0	0	0	227.253	31.0809	777.804	41.1997	491.431	1793.7	4128.59	4804.42	19.8855	1.90954	133.4	148.847	3.17951	3.80611	48.0163	4.49393	710.787	482.68	228.107	1050.31	9.2166	995.489	878.09	1266.68	175.683	66.0023
MetS324	324	41872687-38ed-4394-89e3-cbc3d4e81a3e	1	0	2	3082013	6	3092013	1	9	9	2	9	9	9	1414.85	48.9678	40.4886	221.72	1473.98	0	94.72	9.472	47.7279	38.3661	477.646	15.3084	260.777	1072.66	2448.12	2626.44	7.6296	1.16918	68.0347	41.754	1.30652	1.02339	10.8926	1.18584	729.941	148.721	581.219	836.182	1.2932	140.89	134.2	86.27	0	24.53
MetS325	325	808a317b-9f11-4040-8575-cbaeee949404	1	0	2	3082013	6	3092013	1	16	16	2	9	9	9	3026.3	166.322	161.105	244.103	2497.41	0	177.6	17.76	61.6228	59.341	455.239	26.8568	537.351	1976.76	6196.49	7439.31	34.2343	2.51369	185.788	67.116	1.80946	2.04964	36.932	2.22627	516.763	31.68	485.082	540.523	7.98253	1329.84	1136.94	2311.7	28.32	18.88
MetS326	326	a0c81188-829f-4e18-a23e-4c5a1a2f1ac7	1	0	2	3082013	6	3092013	1	18	18	2	9	9	9	1594.52	46.6048	56.3893	232.962	2604.98	0	213.12	21.312	91.2787	20.0761	1094.08	8.61142	348.484	1080.09	3048.23	1933.74	8.26328	1.01647	79.3224	38.068	1.10302	1.9295	10.6055	1.17198	462.457	111	350.817	543.137	2.7069	353.879	224.25	1445.93	238.75	27.89
MetS327	327	41d95178-275c-44d8-9986-228d2d761e52	1	0	2	3082013	6	3092013	1	10	10	2	9	9	9	1210.11	33.9575	41.5479	177.486	1633.65	0	94.72	9.472	52.011	19.2517	861.427	7.86572	286.699	715.628	2174.95	1709.77	6.75802	0.853399	55.1242	9.04097	0.925485	1.38003	9.27364	0.537505	518.618	101.75	416.228	591.873	1.5259	241.672	130.65	1317.54	4.77	12.41
MetS328	328	cbd31eae-7d6a-49f4-9f52-7e9f4e6f0faa	1	0	2	3082013	6	3092013	1	11	11	2	9	9	9	1955.67	108.87	78.4607	211.967	2556.17	0	71.04	7.104	62.0188	17.7336	859.777	15.5134	340.713	1584.62	2878.41	3994.44	11.7515	1.31398	177.038	62.2865	1.5353	2.52666	33.9202	1.80874	443.571	153.44	285.111	550.551	3.68666	660.43	583.025	830.503	101.477	28.7526
MetS329	329	e871435a-149b-4c9d-b6fc-cc79561f59be	1	0	2	3092013	7	3102013	1	7	7	2	9	9	9	488.814	7.6431	14.6417	84.2501	2338.64	0	94.72	9.472	60.765	2.112	232.01	2.52962	82.6336	146.216	369.66	207.496	1.12762	0.394312	14.0654	0	0.21494	0.41931	1.78421	0.05588	67.05	28.16	38.25	86.89	0.3449	37.66	37.05	5.55	0	1.28
MetS33	33	21e29015-19af-44eb-b6ba-d5a5702379a4	1	0	2	1192013	7	1202013	1	8	8	2	9	9	9	1293.42	55.0104	42.876	174.115	1988.25	0	0	0	81.2588	9.066	1086.65	7.5626	154.726	924.62	1619.86	1751.63	5.18656	0.60584	103.169	15.302	1.02895	1.95505	16.2979	0.7944	240.75	144	96.75	341.73	5.6879	480.31	444.91	393.58	53.34	68.78
MetS330	330	136298a5-e141-465b-aa07-ef5824e8b328	1	0	2	3092013	7	3102013	1	9	9	2	9	9	9	806.148	16.0489	15.8197	153.22	1412.89	0	165.76	16.576	70.8318	7.5656	175.686	5.67323	142.398	332.327	1088.38	1337.67	2.59581	0.552344	41.4978	121.873	0.592015	0.698294	6.10921	0.375843	198.528	101.75	96.138	271.783	0.3449	94.006	37.05	637.267	0	17.277
MetS331	331	b299a06c-fd56-444e-9979-f86d5bd2c0b2	1	0	2	3092013	7	3102013	1	9	9	2	9	9	9	1358.16	57.1148	34.8522	202.528	1765.82	0	142.08	0	29.1875	14.5954	274.204	22.7469	223.168	1271.16	2828.43	3249.81	6.40148	0.959429	58.3364	174.266	1.8602	1.47824	20.8851	2.84007	532.214	379.29	152.924	801.314	6.49825	309.019	237.635	703.652	109.92	214.546
MetS332	332	ea32b5a1-3fe3-4208-aadf-18abd9b12ff2	1	0	2	3092013	7	3102013	1	11	11	2	9	9	9	1109.89	76.1382	42.6442	110.292	1073.78	0.074	94.72	0	51.4447	15.6442	649.102	8.42845	217.93	997.619	1901.94	3140.95	7.89391	0.858983	119.583	45.6061	0.712877	1.36978	17.5039	0.975078	140.424	22.2	118.964	157.264	2.53883	494.326	416.983	880.068	4.37	29.48
MetS333	333	ec075496-0f0a-4de4-ab8a-019d3efdcbc8	1	0	2	3092013	7	3102013	1	12	12	2	9	9	9	1529.75	46.3235	63.2983	204.904	2385.27	1.76	153.92	15.392	55.4902	37.0453	464.92	14.9691	370.539	1043.36	3452.25	5574.67	7.62692	2.08787	82.7509	249.989	1.26563	1.71443	17.2218	1.92383	541.087	33.52	507.567	562.688	0.593	729.475	54.9	6862.09	2239.69	165.363
MetS334	334	c69cf32e-f7a1-4ea3-9972-640273b70764	1	0	2	3092013	7	3102013	1	7	8	2	9	9	9	1885.69	119.204	67.0212	200.15	2023.3	0	71.04	7.104	54.7941	10.4764	718.102	14.8586	289.055	1278.82	2917.76	5296.64	11.6892	1.24062	143.247	183.266	1.45207	1.51999	38.0888	2.17003	521.612	222.9	298.712	682.862	2.25398	578.457	499.68	757.852	11.196	364.255
MetS335	335	2bdf66c3-e89f-401d-8d65-15f7faccdb76	1	0	2	3092013	7	3102013	1	16	20	2	9	9	9	3701.47	233.709	149.039	362.851	3460.1	0	71.04	7.104	118.844	30.5356	1243.23	30.1484	548.83	2600.23	5975.22	9217.19	29.9226	2.44177	310.659	134.872	2.88076	3.96618	68.5335	3.55602	596.854	262.76	334.094	781.894	7.08814	1645.67	1241.6	4442.73	699.062	35.3575
MetS336	336	02192ac3-4eb2-447a-9a6b-350004d5022b	1	0	2	3092013	7	3102013	1	7	7	2	9	9	9	1388.73	68.6107	65.3541	131.837	1428.09	0	82.88	8.288	22.9002	8.36	237.364	12.7097	192.116	800.064	2231.17	4120.92	15.6188	1.00258	95.9502	32.568	0.8339	0.839304	19.465	1.23024	265.09	170.64	94.45	388.33	3.9561	589.74	494.73	1128.19	14.16	9.44
MetS337	337	caee98b5-64d2-451c-bf20-755bf9ac2d14	1	0	2	3092013	7	3102013	1	10	10	2	9	9	9	1464.77	82.2805	46.6671	177.919	2584.58	0	47.36	4.736	34.4018	9.6	676.136	11.5946	243.112	1089.6	2066.69	4310.34	8.85756	1.00796	98.6212	30.489	1.21301	1.35011	28.8938	1.45064	333.41	224.96	108.45	495.05	2.0691	424.35	375.93	564.39	0	9.44
MetS338	338	3545ec27-cc9e-481b-a7bd-87eca10281e0	1	0	2	3092013	7	3102013	1	6	6	2	9	9	9	1710.41	103.396	43.7546	217.94	1329.86	0	94.72	0	20.772	8.896	188.016	16.8189	240.024	1158.38	2303.83	3799.7	23.1722	1.16994	139.46	16.08	1.36187	1.21101	34.7181	1.69889	477.136	341.28	135.856	723.616	8.6376	4.08	0	70.76	34	0
MetS339	339	547cfe22-78d5-4deb-8328-002efb941b40	1	0	2	3092013	7	3102013	1	11	11	2	9	9	9	1236.2	75.208	32.9747	157.406	1578.9	0	89.66	63.658	24.3694	7.98149	527.899	14.402	260.638	750.869	1694.46	2788.71	7.72114	0.891232	88.5184	17.3937	1.14574	1.22072	19.6715	1.24271	517.587	222.62	294.967	676.987	0.9185	805.635	69.51	8814.37	7.2	7.43
MetS34	34	466701f6-905c-4df3-a3b7-0a66ebf5f1ec	1	0	2	1192013	7	1202013	1	10	10	2	9	9	9	1073.56	69.389	37.167	118.178	1266.81	0	80.9856	8.5248	38.6942	9.688	303.416	8.15065	188.759	771.312	1706.88	3112.6	6.26237	0.704364	86.937	29.264	0.88035	1.082	25.7856	1.08674	172.302	73.55	98.752	224.362	1.1626	358.2	309.78	552.42	0	9.44
MetS340	340	3021e525-c86b-4439-81b1-b9eaf78a3758	1	0	2	3092013	7	3102013	1	9	9	2	9	9	9	1674.2	99.6575	57.0321	186.782	1085.13	0	0	0	12.8013	21.4411	501.152	21.0839	331.255	1211.07	2425.17	3671.43	14.6861	1.28093	133.233	20.5877	1.64832	1.30785	20.2537	1.98558	808.791	246.11	562.681	985.501	4.41195	771.246	141.041	7564.87	6.35	11.5434
MetS341	341	6e34d677-1a7c-4dd1-b57d-c6d1dbd50677	1	0	2	3092013	7	3102013	1	13	13	2	9	9	9	2636.67	139.127	111.831	274.517	2444.26	0	142.08	0	77.0248	22.4	918.306	19.2982	430.746	1890.47	4340.37	8364.95	15.9831	1.66377	115.687	75.9288	2.1517	2.95093	53.4468	3.85567	654.928	316.4	341.088	879.128	6.34867	1468.52	1356.8	1190.36	32.12	226.6
MetS342	342	7cb85661-6174-4cf1-9de1-e59d660726f2	1	0	2	3092013	7	3102013	1	11	11	2	9	9	9	2085.83	112.61	99.964	187.616	1257.25	0	142.08	0	65.2646	17.1289	1243.27	13.8212	417.5	1676.82	2403.13	3119.03	11.5525	1.22598	199.437	163.164	0.866832	1.92932	14.0541	1.55626	285.212	15.68	269.145	296.28	5.75863	728.497	407.805	3781.98	45.1175	30.1295
MetS343	343	a0beba36-aa7d-495c-b78f-0cf87cb8fff7	1	0	2	3112013	2	3122013	1	9	9	2	9	9	9	1943.78	126.112	51.1029	239.481	1803.01	0	71.04	7.104	44.2681	11.7982	899.156	15.8583	323.362	1655.4	3099.59	6493.41	10.6283	1.20319	193.407	100.703	1.75154	1.74682	35.7778	2.35918	527.731	341.28	186.451	774.211	4.37388	879.544	469.106	4193.35	1267.25	97.5586
MetS344	344	b4fae791-e6ef-4fbc-91e7-051b61595202	1	0	2	3112013	2	3122013	1	13	13	2	9	9	9	1424.06	108.102	48.5185	139.877	2885.7	0	260.48	26.048	23.8991	15.053	252.65	13.7724	286.977	1157.83	2454.3	2513.44	19.0518	1.22083	163.111	28.486	1.28312	1.61488	33.923	1.2441	305.977	75.6	230.377	360.127	6.25595	150.233	109.878	468.248	90.9	2.02
MetS345	345	1facc191-f174-45b5-b981-82f33a141d93	1	0	2	3112013	2	3122013	1	13	13	2	9	9	9	2259.48	131.856	79.7273	264.175	2268.38	0	71.04	7.104	56.9877	33.8335	688.548	19.1615	441.185	1587.55	4015.99	6158.07	13.4519	1.92907	161.904	126.031	1.92676	2.00303	43.9808	2.94743	538.712	127.54	411.171	625.231	1.47662	479.798	367.173	1248.65	130.465	24.18
MetS346	346	7267f713-fb00-4fbb-b8f2-b17dc01252f9	1	0	2	3112013	2	3122013	1	13	13	2	9	9	9	2643.32	97.666	61.5819	435.585	2119.68	0	0	0	149.987	34.2942	1222.12	19.0801	395.525	2177.19	3722.64	6641.35	8.98026	1.49488	165.47	232.837	2.67542	2.91761	23.2605	2.42161	890.295	322.44	567.855	1120.33	4.04668	586.979	466.091	953.642	612.34	438.129
MetS347	347	f2842667-f451-4868-87db-6a7bdfb19fa2	1	0	2	3112013	2	3122013	1	9	9	2	9	9	9	984.391	26.1104	27.9111	166.95	1744.02	0	0	0	39.3689	22.4651	527.829	7.80579	176.681	420.352	1773.99	2059.96	2.60295	0.759147	59.9671	230.581	1.12725	0.854942	11.1416	0.591887	483.41	120.26	363.15	568.13	0.142446	1167.07	42.3975	12607.9	0	1759.61
MetS348	348	6d50888d-2729-4e42-913e-61d4a29dc69c	1	0	2	3112013	2	3122013	1	11	11	2	9	9	9	2723.31	91.9323	81.5003	418.579	2419.17	0	71.04	7.104	75.2899	68.8015	586.391	23.5001	525.549	1540.4	3027.58	3629.65	13.8495	2.34157	146.228	5.844	2.26492	1.52008	18.9349	1.26918	794.934	220.14	573.834	954.564	0.7522	84.88	81.5	77.1	0	1.92
MetS349	349	587bfd6a-5c29-4aba-b002-3051a6153c55	1	0	2	3112013	2	3122013	1	11	12	2	9	9	9	1560.06	84.809	50.6935	193.608	2288.09	0	153.92	15.392	64.623	12.532	597.246	11.5965	258.206	1073.08	2483.08	4151.28	8.34428	1.03054	105.66	93.404	1.21766	1.51182	28.8135	1.64338	374.641	179.64	195.001	503.881	2.25394	585.632	453.5	942.26	242.4	990.649
MetS35	35	06f3c2bf-8efb-43c6-900a-7781241d613e	1	0	2	1192013	7	1202013	1	13	13	2	9	9	9	1630.21	73.1675	61.2921	198.088	1951.77	0	40.4928	4.2624	33.0874	16.5891	754.754	15.8511	276.09	1289.22	2021.35	4155.26	8.8186	1.12056	103.254	25.701	1.27502	1.4626	20.3386	1.35258	563.384	221.975	341.338	721.499	1.25134	707.502	368.78	4054.04	0	9.72864
MetS350	350	a538e641-c5e8-4494-b574-4abba28ceb6f	1	0	2	3112013	2	3122013	1	11	16	2	9	9	9	2370.62	142.257	61.1152	308.491	2067.15	0	0	0	78.8053	24.8237	456.816	22.2982	301.436	2031.43	3044.01	9529.1	17.6588	2.04607	200.941	20.4799	4.14366	2.15411	37.2672	2.64245	659.862	333.36	326.502	898.722	3.56748	245.23	174.772	795.198	94.955	14.7287
MetS351	351	c70e0040-d90e-46e5-b0a5-3d10d5713e91	1	0	2	3112013	2	3122013	1	8	8	2	9	9	9	1866.34	133.682	54.3907	204.798	1140.08	0	0	0	16.116	28.3314	340.957	15.6922	259.04	1229.36	2177.32	3933.1	10.1186	1.31249	127.067	24.647	1.74334	1.40332	35.4221	1.87055	529.71	264.15	265.56	718.32	1.79344	172.227	149.985	252.372	45.9819	8.33036
MetS352	352	f2f69ac6-f2a7-4d83-b16c-235c0bb01338	1	0	2	3112013	2	3122013	1	11	15	2	9	9	9	2040	101.738	54.102	291.452	1483.34	0	47.36	4.736	61.9442	38.9226	472.667	20.6863	318.753	1311.25	3243.94	4888.92	10.7346	1.70592	111.957	144.354	2.14785	1.42019	35.0278	1.95611	886.781	269.76	617.021	1079.14	0.8881	489.14	282.33	2105.57	520.529	229.118
MetS353	353	26ba5e35-5d8c-4420-8f6c-ddbe42d31e27	1	0	2	3112013	2	3122013	1	16	16	2	9	9	9	2701.11	122.135	37.7088	483.564	2925.37	0	94.72	0	122.759	71.9525	984.881	31.1621	533.71	2165.28	5377.59	6853.63	16.5827	2.85874	145.248	231.124	2.67833	2.54935	33.1168	3.50756	1422.09	360.48	1061.61	1682.97	2.4914	1229.22	279.3	9636.01	3293.03	248.525
MetS354	354	a09f3a3c-2c72-4e15-8bc2-abf251122b81	1	0	2	3112013	2	3122013	1	7	7	2	9	9	9	1267.5	31.0456	24.201	230.861	2220.77	0	0	0	51.9792	4.528	509.784	23.1968	106.488	596.72	841.64	3393.05	3.74088	0.64062	48.564	14.272	2.5061	2.30112	22.2882	2.51216	523.14	453.02	65.46	844.4	7.1366	423.72	411.1	121	10.64	28
MetS355	355	701f8767-9a7c-4759-ac65-a1b560f5d4c5	1	0	2	3112013	2	3122013	1	7	8	2	9	9	9	2135.18	159.809	64.6961	221.333	1283.39	0	0	0	105.025	11.0677	2956.87	48.9988	987.537	3322.27	4419.47	4635.38	50.535	5.10885	123.386	261.23	4.33108	4.75889	60.1512	5.36642	895.459	170.64	724.819	1018.7	20.9889	1191.79	1106.29	1036.93	15.9514	0
MetS356	356	d0346db4-37e8-45ee-a9c2-62f63ef201fe	1	0	2	3112013	2	3122013	1	16	16	2	9	9	9	1982.44	83.2302	65.5485	274.185	2623.74	0	236.8	23.68	86.2552	26.106	774.165	15.2071	347.29	1311.77	3401.18	4822.52	10.1015	1.55726	95.994	90.1745	1.48358	1.73093	26.3871	1.98223	570.115	210.76	359.355	718.555	2.38355	436.485	373.685	694.885	0	31.61
MetS357	357	73b448ea-c38b-4bda-8828-21856788e7bf	1	0	2	3112013	2	3122013	1	15	15	2	9	9	9	1994.38	87.7536	59.3523	278.97	2659.25	0	165.76	16.576	56.6355	17.4298	586.578	20.8962	301.332	1066.73	2344.69	4729.72	10.7924	1.38993	136.285	61.4074	2.09355	1.66866	32.4968	1.52947	656.422	392.6	263.182	935.132	1.54067	817.182	315.36	5997.3	1.24	12.08
MetS358	358	39231dcd-2866-4271-891b-5ad8744703a2	1	0	2	3112013	2	3122013	1	12	12	2	9	9	9	2464.94	127.647	70.2578	334.16	2152.53	0	82.88	8.288	70.6026	33.6965	2030.48	33.3123	644.379	2175.49	3608.11	4257.19	30.3676	1.82323	256.109	141.176	4.34839	3.87171	49.8281	5.64416	810.055	509.43	300.625	1164.26	12.5472	520.072	486.822	341.62	40.13	4.6
MetS359	359	8057865e-6e52-4044-8b57-c174743c6d17	1	0	2	3112013	2	3122013	1	15	17	2	9	9	9	2375.69	131.585	102.651	245.948	2292.85	0	118.4	11.84	44.2364	43.0066	485.406	27.4777	497.939	1917.25	4738.09	6237.01	27.9044	2.21782	222.061	57.808	1.63309	1.97681	33.9891	2.22002	592.153	64.32	527.832	640.393	6.3459	946.005	783.27	1922.09	51.82	29.5575
MetS36	36	10de61d5-2d7f-44a3-bae8-38bcb720d069	1	0	2	1192013	7	1202013	1	20	20	2	9	9	9	2180.75	81.3842	97.6634	243.648	2360.97	0	355.024	4.736	61.1725	13.4928	457.904	15.2643	188.069	862.794	1652.96	2911.82	11.161	0.884149	115.315	59.6865	2.16642	2.11232	27.5541	1.15924	464.589	245.05	223.489	637.55	3.12433	423.735	265.489	1896.92	27.942	11.3273
MetS360	360	79c9daa7-ac8f-4c90-8967-27edd736be10	1	0	2	3112013	2	3122013	1	9	9	2	9	9	9	2273.62	79.5545	62.6634	343.019	3026.79	0	279.424	7.104	33.0536	17.025	1027.7	18.2274	244.019	1488.52	2010.19	6848.47	10.9105	2.02771	190.317	31.8055	2.23637	1.88842	20.5937	1.10498	559.561	484.035	75.5255	899.153	3.5248	562.18	310.062	2541.77	956.508	2.55
MetS361	361	3b679962-e337-4ce2-a43d-706a31d7b80b	1	0	2	3122013	3	3132013	1	7	7	2	9	9	9	2112.6	104.956	89.6221	216.253	985.141	0	0	0	33.3602	10.5711	855.819	13.0635	247.089	1501.07	2924.8	4279.81	9.84011	1.01056	127.379	37.9964	1.35791	1.56675	31.4553	2.32881	322.651	206.19	116.461	470.821	9.23994	359.165	319.091	472.414	44.84	0.3999
MetS362	362	2b6ae5d0-96c2-40ff-9325-6f608d46049e	1	0	2	3122013	3	3132013	1	10	10	2	9	9	9	1470.29	56.6181	22.2612	259.987	2140.06	0	94.72	9.472	25.401	27.612	436.231	18.7849	246.923	1003.02	1922.19	4191.82	7.93466	1.4936	88.5989	14.93	1.80099	1.21331	15.242	1.1879	898.388	262.582	635.805	1088.17	0.9047	142.037	135.295	86.225	4.32	8.1825
MetS363	363	b4ed96ca-da33-43f2-ac83-5bfb75c07094	1	0	2	3122013	3	3132013	1	15	15	2	9	9	9	2352.38	58.1734	69.9236	383.059	2226.56	0	165.76	16.576	107.456	39.1815	581.485	16.6964	329.296	1172.09	2885.47	3326.75	9.05026	1.55846	85.2686	43.3297	1.60623	1.37039	14.6075	1.46092	609.072	261.09	347.983	796.712	1.42152	285.252	249.688	412.983	44.84	25.78
MetS364	364	419ad10e-4a2a-4294-b56f-ce495c6873eb	1	0	2	3122013	3	3132013	1	9	9	2	9	9	9	2044.11	78.5663	86.7222	244.972	1634.01	0	49.12	0	114.294	16.6298	605.69	18.6742	236.734	2233.76	3160.69	5255.56	7.81808	1.85233	100.624	63.4328	2.06659	1.81225	17.7358	1.5463	305.739	84.4782	221.263	364.663	43.0891	412.379	231.123	1790.74	628.076	8.45823
MetS365	365	b525aedc-189d-42ca-b871-a80d9c74eaba	1	0	2	3122013	3	3132013	1	18	18	2	9	9	9	2434.3	90.2758	60.3868	386.06	2570.43	0	94.72	9.472	47.5596	55.822	581.563	26.9178	408.613	1635.59	2842.27	4405.07	14.1721	2.30264	113.804	10.6871	2.07686	1.32615	15.7748	1.79173	1200.25	353.76	846.49	1456.09	1.58635	214.473	209.562	97.929	0	4.99564
MetS366	366	7513db30-40f1-413b-a4d7-d61dc88af93d	1	0	2	3122013	3	3132013	1	16	16	2	9	9	9	4073.45	164.219	173.306	508.487	3016.28	0	70.936	60	174.748	57.7289	3277.14	66.5641	1021.76	2915.89	5263.56	4405.61	29.392	5.12927	293.206	177.935	3.78469	2.87211	37.9201	4.2039	1291.61	883.44	410.343	1914.12	6.69432	879.284	710.544	1858.35	147.92	231.43
MetS367	367	ac85e479-1f8e-492e-af7e-8e832416aee5	1	0	2	3122013	3	3132013	1	9	9	2	9	9	9	916.169	79.7708	26.7166	91.5576	2898.55	0	130.24	13.024	54.0115	7.887	406.217	7.15829	218.193	856.917	3243.21	2410.32	7.08147	1.08719	62.0556	106.475	0.701995	1.44129	30.0283	2.06392	225.74	0	225.74	225.74	1.3493	675.705	121.785	5625.73	1827.15	157.74
MetS368	368	52ee8d11-b5f2-4d97-a17e-1ed7643d6b9e	1	0	2	3122013	3	3132013	1	12	12	2	9	9	9	2655.33	131.426	74.3836	364.431	1617.36	0	58.8	91.056	94.8052	25.3718	575.233	20.8536	438.311	1608.02	3518.23	6156.77	10.8092	1.49029	175.54	48.866	1.85469	1.5348	40.8812	2.88824	604.213	377.44	226.773	875.693	4.10803	923.558	292.169	6210.69	2673.56	32.8558
MetS369	369	fd7af95e-e4cf-47ed-8269-12aa538f2378	1	0	2	3122013	3	3132013	1	15	15	2	9	9	9	2195.25	117.245	74.4661	267.357	1696.54	0	47.36	4.736	91.9569	21.5495	979.671	15.2424	364.504	1645.33	3702.71	5892.93	12.5377	1.28891	131.407	70.2108	1.45677	2.4179	37.1128	2.90452	433.527	182.82	250.707	565.167	4.17005	1274.24	667.725	6497.54	1526.29	16.8642
MetS37	37	a99bbe2d-a86e-414f-b509-8dabd05043a3	1	0	2	1192013	7	1202013	1	12	12	2	9	9	9	1020.21	57.1231	41.8315	111.054	1919.92	0	44.992	4.736	54.4137	15.05	563.628	10.671	278.316	793.988	2233.15	2340.26	6.1169	0.837174	87.9912	106.424	0.75991	1.56418	15.5521	1.14766	339.43	23.84	315.59	357.27	1.9313	1069.51	385.89	8063.84	14.41	267.18
MetS370	370	d1d026a5-7c6f-47a2-8788-3ce48275f30d	1	0	2	3122013	3	3132013	1	15	15	2	9	9	9	2639.47	98.3188	109.721	314.872	2352.05	0	1.36	14.45	61.2278	16.8485	885.38	18.3735	312.274	1413.16	3181.14	6854.37	10.5765	1.73172	123.519	80.509	2.05844	1.78307	36.6933	2.46894	546.586	386.91	159.676	821.663	2.39437	535.048	428.125	1225.68	44.84	9.15
MetS371	371	5e6e6ea1-7646-4c83-8c44-22a686c8d55c	1	0	2	3122013	3	3132013	1	8	8	2	9	9	9	2243.98	70.5559	68.8813	337.962	1802.92	0	0	0	12.3503	50.0429	355.002	27.9552	321.618	1304.7	2479.08	4784.52	10.8272	2.06814	73.7382	42.6514	2.27438	0.68626	18.2255	1.90776	1469.56	431.738	1037.82	1775.69	0.2416	419.142	17.365	4829.4	27.18	6.04
MetS373	373	c56a836b-6f10-4e9d-b27a-f5f465052d84	1	0	2	3122013	3	3132013	1	13	13	2	9	9	9	1986.72	81.4267	61.8798	280.946	2631.31	0	176.544	129.792	157.046	16.8214	1273.29	11.17	227.604	1288.35	2655.88	3696.8	10.7669	1.62265	71.3097	152.683	1.26483	2.40216	21.0065	1.54907	303.971	105.94	198.03	377.151	3.66712	501.957	363.014	1359.52	530.486	142.354
MetS374	374	60ff2d85-3c77-4821-ae47-9a91916de0ec	1	0	2	3122013	3	3132013	1	15	15	2	9	9	9	2073.72	96.4504	53.7625	299.138	2613.94	0	142.08	14.208	40.1711	33.4865	486.253	22.3859	353.178	1447.57	2982.69	5550.58	11.9677	1.80668	107.57	31.3292	1.91244	1.16422	29.83	2.03902	980.785	341.28	639.505	1227.27	1.2837	321.98	273.51	550.95	10.625	28.655
MetS375	375	5697238c-5a23-414a-a52b-669bd5791053	1	0	2	3122013	3	3132013	1	13	16	2	9	9	9	3661.31	180.598	124.066	457.767	3105.4	0	143.84	9.472	93.0305	38.6372	1136.4	29.7773	529.927	2380.77	4499.94	9830.2	18.2138	2.17137	220.876	74.8705	2.84266	2.17967	59.1846	3.19855	879.717	498.135	381.581	1234.73	2.2734	842.275	718.34	1415.84	26.115	21.5575
MetS376	376	d352c8ac-fb20-4b85-a0d5-d82bc9c6b158	1	0	2	3132013	4	3142013	1	13	21	2	9	9	9	4309.69	241.722	210.814	369.335	2951.49	0	86.656	4.736	183.682	19.8688	1276.58	24.6376	482.757	3447.93	5437.59	14290.2	26.5772	2.21906	335.297	89.6312	5.39987	4.59272	69.5163	4.28367	372.512	97.2	275.312	441.512	8.04177	1255.48	1171.26	956.567	47.785	25.8587
MetS377	377	f3f4fd04-231c-49a9-930e-3c8a0d983dc2	1	0	2	3132013	4	3142013	1	10	13	2	9	9	9	2231.55	121.38	99.7689	217.132	1767.32	0	47.36	4.736	104.837	15.509	925.64	14.9037	297.018	1540.52	2300.99	4416.28	11.0147	1.01919	235.468	25.932	1.1164	2.11377	40.5756	1.84345	257.224	44.7	212.524	289.474	6.18646	736.395	670.109	730.289	40.07	109.518
MetS378	378	c1f10684-ecdf-469f-bf6e-9194fdc93bf0	1	0	2	3132013	4	3142013	1	6	6	2	9	9	9	1485.96	74.0424	36.6869	229.738	1493.27	0	0	0	104.887	24.0244	344.7	27.728	300.276	965.052	2931.34	3356.85	12.8759	1.11825	95.7852	250.085	2.32354	2.25086	41.8849	3.29456	729.788	460.8	268.988	1053.39	5.6776	855.14	726.08	1303.08	37.496	383.684
MetS379	379	77430990-df83-456f-8ff2-3c7488d86b9a	1	0	2	3132013	4	3142013	1	15	15	2	9	9	9	1884.59	95.0653	98.4917	163.251	1771.46	0	82.88	8.288	55.7483	19.3728	548.281	13.4021	264.042	1207.72	3288.2	4391.69	17.6278	1.28491	183.196	73.9043	0.852085	1.68438	21.1893	1.58905	238.432	4.8	233.632	242.032	5.6933	952.168	809.132	1689.03	14.16	15.0392
MetS38	38	362d644d-eec9-4d17-bc31-be530b61304c	1	0	2	1192013	7	1202013	1	17	17	2	9	9	9	1840.04	103.208	65.9411	216.097	1617.04	0	47.36	4.736	60.1789	27.5267	460.333	20.2902	338.433	1306.44	3397.72	4023.75	16.0693	1.4538	102.473	65.0455	1.47026	1.58266	35.0081	2.96565	524.563	173.498	351.065	647.44	4.4401	750.011	593.21	1845.87	43.2828	22.72
MetS380	380	922088cf-6e44-485e-9666-f96c5a4863ab	1	0	2	3152013	6	3162013	1	8	13	2	9	9	9	2206.61	117.492	111.604	184.613	1161.05	0	47.36	4.736	34.9827	15.0241	815.416	15.3729	270.022	1400.29	2354.36	6511.69	10.7125	1.10713	177.412	40.481	1.27988	1.33094	41.7499	2.10623	487.469	198.045	289.423	627.884	4.50666	580.929	489.805	1000.87	37.43	93.28
MetS381	381	752f0387-bf62-4220-b935-f9b7913e8e90	1	0	2	3152013	6	3162013	1	17	21	2	9	9	9	3048.49	116.925	122.542	383.729	2338.8	0	224.96	22.496	96.9385	46.4502	523.618	28.8501	481.582	1822.46	4474.87	5678.62	22.5868	2.27439	188.04	61.7527	2.16709	2.12685	31.5461	2.14096	897.227	271.575	624.691	1091.04	4.6683	844.168	597.95	2679.05	521.112	38.9975
MetS382	382	f87504bf-199f-4c94-8e78-0024643b93de	1	0	2	3152013	6	3162013	1	12	12	2	9	9	9	2278.22	121.042	80.3981	279.994	3193.67	0	0	0	89.2944	31.5755	609.52	19.0863	379.144	1273.86	4223.49	8505.28	12.1484	1.54762	135.737	320.64	1.79659	1.84722	40.1397	2.7361	350.852	28.92	321.932	370.132	1.00038	428.601	282.425	1700.41	56.05	33.97
MetS383	383	01d3b8fd-4e54-461e-b233-49894d6b911b	1	0	2	3152013	6	3162013	1	13	13	2	9	9	9	735.814	31.4526	9.92127	140.893	2018.92	0	165.76	16.576	23.7823	23.6373	252.51	9.57766	297.788	673.216	2091.23	2738.9	5.78004	1.08105	81.8592	49.117	0.796513	0.941798	10.6145	0.863593	250.132	33.6	216.532	275.332	0.7581	221.74	88.68	1573.32	0	6.23
MetS384	384	008608c5-63a0-4d37-8bf8-6d2fcb50de31	1	0	2	3152013	6	3162013	1	10	10	2	9	9	9	1418.64	57.1748	41.3096	208.177	1545.89	0	82.88	8.288	16.7487	19.3524	284.517	13.1806	273.278	1232.69	1852.66	3168.99	7.68596	1.18915	103.709	46.676	1.34299	0.689176	14.3518	1.2589	442.022	205.035	236.986	586.077	2.1989	53.5849	38.7707	159.024	0	0.758648
MetS385	385	b6cf43ce-9f42-4e7b-8b46-8b0375a1c644	1	0	2	3152013	6	3162013	1	12	12	2	9	9	9	1426.1	78.7476	54.8037	165.086	1330.47	0	82.88	8.288	38.131	27.0772	500.08	13.5829	305.151	1124.68	2759.07	3707.18	9.25791	1.42143	111.306	137.316	1.09146	1.47414	21.1746	1.83842	410.721	33.92	376.801	432.361	1.56485	506.193	172.757	3423.61	1041.34	72.8317
MetS386	386	d31866e8-1739-43f4-8e30-2b17913c869c	1	0	2	3162013	7	3172013	1	17	17	2	9	9	9	2650.41	135.378	103.627	299.824	3250.6	0	224.96	22.496	54.7948	39.592	544.912	25.2424	450.604	1864.79	3814.98	6160.26	14.8675	2.07738	164.189	42.8	1.95882	1.7987	43.1839	2.33138	876	222.7	653.3	1035.96	2.0256	461.42	402.36	678.18	6.28	12.58
MetS387	387	9c08c727-3998-496f-920c-e1addcde99c6	1	0	2	3162013	7	3172013	1	11	16	2	9	9	9	1855.3	103.195	47.657	250.87	1573.04	0	71.04	7.104	53.6372	15.0966	949.657	14.3047	248.382	1279.48	2603.57	4332.95	14.9334	1.01655	126.171	122.549	1.74348	1.77696	25.8103	2.16269	597.316	339.567	257.75	837.713	4.10803	407.244	114.775	3360.03	192.36	132.538
MetS388	388	5014d774-ec38-472d-967f-2734129d9f1e	1	0	2	3162013	7	3172013	1	11	11	2	9	9	9	1829.8	119.657	43.4721	241.142	1789.06	0	71.04	7.104	24.1829	26.0505	262.518	13.0695	307.245	1258.85	2741.95	5436.05	6.91551	1.33274	223.271	10.8669	1.75209	0.71863	28.0769	2.04723	610.78	305.875	304.905	829.305	7.65677	151.196	138.15	163.397	0	2.33718
MetS389	389	a8b88b7a-0566-4b1c-87cc-4346565340f7	1	0	2	3162013	7	3172013	1	6	6	2	9	9	9	1033.14	43.9493	27.9521	158.272	1438.89	0	0	0	30.8806	16.098	451.991	9.40042	194.028	762.072	1138.48	1622.67	5.4744	0.799054	124.33	98.1055	1.54981	1.49561	13.4522	0.64509	307.512	105.12	202.392	381.972	1.52424	354.443	222.497	1282.78	128.88	508.953
MetS39	39	c4273e51-1bf0-4b2e-b0f5-63aa96dc0aef	1	0	2	1202013	1	1212013	1	9	12	2	9	9	9	861.873	26.7325	30.7189	124.179	1739.6	0	44.992	4.736	42.7221	15.4615	278.966	8.04339	102.695	471.949	1016.26	1682.78	3.57333	0.640367	28.6746	19.098	0.535628	0.515787	8.10522	0.51088	331.045	122.35	208.695	417.325	0.375207	208.301	179.929	306.381	30.3	25.71
MetS390	390	efb0d6a3-a8b3-495c-847c-047179716458	1	0	2	3162013	7	3172013	1	10	10	2	9	9	9	1547.87	76.9932	44.4842	210.127	1258.82	0	138.528	14.208	54.9658	10.648	169.58	11.2949	211.772	787.864	1702.4	3384.63	7.51228	0.88322	96.72	40.286	1.12372	0.970236	26.9298	1.39474	336.2	226.64	108.92	499.28	0.657	246.34	183.08	709.96	90.9	8.34
MetS391	391	2ba1e275-6e55-4dd7-90b5-98b3668d69a4	1	0	2	3162013	7	3172013	1	9	9	2	9	9	9	1909.25	130.173	75.1676	172.242	1546.53	0	0	0	43.0549	8.7845	186.089	11.1278	195.341	1256.99	1682.2	3239.88	8.70009	0.79917	164.787	13.296	1.35207	1.32919	45.0729	2.51361	271.837	198.06	76.5325	410.613	1.25655	172.1	168.02	35.36	34	0
MetS392	392	f67bc0cc-9f81-46d3-9098-8cb44e56cfdc	1	0	2	3162013	7	3172013	1	9	9	2	9	9	9	1411.45	84.9148	44.235	170.515	1158.87	0	67.488	7.104	53.9267	13.2398	300.678	11.4798	251.722	983.26	2243.35	4634.86	8.36502	0.942717	102.856	41.9775	0.965181	1.07081	32.0571	1.56137	243.599	126.88	116.719	335.219	1.08312	404.226	339.187	737.972	13.9125	43.6
MetS393	393	bae3704c-2844-4a75-8c5d-8af23b10ab3f	1	0	2	3162013	7	3172013	1	14	14	2	9	9	9	2568.47	118.485	81.2859	342.842	2845.72	0	71.04	7.104	96.6931	16.3465	631.268	44.1573	361.443	1618.96	3250.11	6773.47	13.6838	1.48245	122.139	78.118	3.18689	2.98169	60.9819	4.38543	1134.12	972.52	161.6	1821.84	10.6738	1448.97	1289.3	1787.2	5.815	251.28
MetS394	394	68940494-fe85-4103-b37e-2b95c08748f7	1	0	2	3162013	7	3172013	1	9	9	2	9	9	9	1423.78	47.9963	35.1363	232.987	1455.35	0	118.4	11.84	34.1066	22.6085	236.919	11.4808	306.121	801.798	2724.68	3313.31	6.51244	1.3248	103.202	127.564	1.38306	0.739473	20.0365	1.72786	385.391	148.721	236.67	491.633	0.1534	122.61	63.72	583.448	95.278	174.032
MetS395	395	4af876e8-7efc-4e0e-b53c-59acb5a57acd	1	0	2	3162013	7	3182013	1	16	16	2	9	9	9	2095.51	103.571	80.3395	235.566	1750.08	0	142.08	4.736	40.9054	14.0518	789.037	17.9932	241.215	1384.94	2286.5	3851.25	18.5545	1.18426	147.924	17.0871	1.80546	2.40183	23.2818	2.01319	606.854	318.395	287.43	833.939	8.03626	416.914	351.808	748.469	38.292	13.2824
MetS396	396	d25ad8a1-37e4-4d9f-8d48-dc27055a50b6	1	0	2	3162013	7	3172013	1	10	16	2	9	9	9	2540.27	119.13	107.449	284.407	1963.59	0	105.878	8.5248	104.775	17.6338	1394.01	33.1788	362.454	2081.53	4026.28	6311.99	21.0668	1.43401	172.374	70.2976	2.53971	4.21118	37.5899	4.18716	615.451	365.48	249.97	873.551	12.6076	1245.33	1129.17	1351.21	116.41	36.46
MetS397	397	070f02ca-8512-467f-bc27-e21839a257ac	1	0	2	3172013	1	3182013	1	8	8	2	9	9	9	1508.32	55.8281	41.2347	239.073	1293.52	0	94.72	9.472	54.9832	44.7587	425.519	12.0309	306.945	973.006	2859.19	2956.76	7.87671	1.22738	71.7547	203.959	1.56272	1.2811	11.7008	1.21411	734.94	126.66	609.1	826.54	0.9301	412.16	164.35	2969.74	4.1	0.82
MetS398	398	04fcc1b0-eb2a-4199-b49a-3c6f63a1c804	1	0	2	3162013	7	3172013	1	10	10	2	9	9	9	1859.28	54.9367	60.2614	284.493	1503.89	0	71.04	7.104	76.623	29.9377	810.47	16.4233	312.758	1353.43	2555.77	4989.52	8.92212	1.48289	85.7474	69.788	1.36353	1.57952	14.2813	1.44148	744.352	256.142	488.213	921.612	2.4747	285.27	250.49	392.12	4.68	30.26
MetS399	399	ddad6f43-d799-48ee-a7f6-aebf861a45be	1	0	2	3172013	1	3182013	1	13	13	2	9	9	9	3198.4	130.431	169.913	297.198	2182.48	0	0	0	56.8591	42.06	627.424	31.7762	409.748	1555.36	3080.6	6701.09	14.2958	1.91799	138.355	48.29	1.50606	1.28788	40.4498	2.26025	580.384	176.415	403.969	708.199	1.01952	1184.3	1091.11	1103.4	0	14.16
MetS4	4	2ae15d3d-4972-44de-aeb0-d042f2b0a647	1	0	2	1042013	6	1052013	1	19	19	2	9	9	9	1435.03	55.3816	48.9908	199.987	1337.36	0	123.728	13.024	67.3572	18.6165	527.815	10.0261	212.085	896.641	1834.35	2308.76	7.11613	0.859407	89.3692	197.61	1.2341	1.34121	13.8836	1.37273	359.454	128.979	230.474	450.398	1.49476	410.339	266.676	1619.08	76.5466	137.873
MetS40	40	2e73798b-4cbe-43c7-8347-b3e8daa717fb	1	0	2	1202013	1	1212013	1	11	11	2	9	9	9	2297.99	83.3993	64.9169	349.972	1388.28	0	47.36	4.736	96.2495	16.0223	378.06	14.3404	233.417	1399.88	2414.23	4395.84	5.43313	1.14527	151.816	74.8665	1.73312	1.63974	26.1902	1.70833	497.297	279.665	216.359	694.642	4.04904	495.759	135.084	3640	1268.65	92.3186
MetS400	400	a193a4e5-8f3d-4591-bc5b-fbc77110846e	1	0	2	3162013	7	3172013	1	11	12	2	9	9	9	2002.74	92.5427	68.0255	259.092	2732.64	0	47.36	4.736	76.3675	21.5475	576.83	14.824	319.802	1215.51	2607.14	4448	10.1613	1.38026	106.015	59.463	1.50636	1.61952	30.7868	1.7209	449.515	234.48	214.075	617.815	1.81905	447.89	369.455	922.44	14.315	36.33
MetS401	401	f042def2-cc6c-48f1-a6dd-3259938a4f92	1	0	2	3172013	1	3182013	1	10	10	2	9	9	9	1339.38	85.4244	38.9292	161.767	950.688	0	71.04	7.104	27.0969	19.4602	259.738	13.8079	233.411	995.413	2555.7	2563.61	14.3632	1.01385	117.232	58.3912	1.09095	1.03136	21.3749	1.89156	293.125	63.92	229.205	338.725	3.5873	108.397	27.45	880.837	190.148	23.12
MetS41	41	8bcfbfb9-b718-4cc3-9365-1d046135b0f0	1	0	2	1202013	1	1212013	1	9	9	2	9	9	9	1415.99	35.1432	68.2599	161.688	2357	2.64	89.984	9.472	65.924	13.9607	349.374	10.6468	192.622	672.762	2278.28	4648.72	6.3112	1.30384	38.1469	126.884	0.73229	1.30292	14.6764	1.22165	403.712	179.992	223.723	529.012	1.49333	172.15	81.4	1069.13	33	21.215
MetS42	42	fb336927-096b-42de-a10f-66ed9d956e47	1	0	2	1202013	1	1212013	1	11	11	2	9	9	9	1288.83	51.146	45.9553	170.922	2626.89	0	120.988	0	71.7739	9.87191	645.225	8.42498	218.573	810.612	2350.28	3676.33	6.25082	1.0355	66.0939	22.6559	1.01759	1.20913	18.5684	1.1942	328.497	152.621	175.875	436.838	1.977	210.683	177.9	407.048	3.3	6.765
MetS43	43	1f3292f8-013c-4f3d-ad79-d3515df78626	1	0	2	1202013	1	1212013	1	13	15	2	9	9	9	998.448	50.29	30.5031	138.235	1272.45	0	44.992	4.736	63.6418	12.5842	434.674	21.5199	142.226	646.858	1670.16	1362.83	10.2309	0.546019	55.7392	87.8036	1.66985	2.41375	23.3439	2.73783	390.629	259.36	131.269	572.549	10.0281	563.373	380.6	1839.71	501.488	236.47
MetS44	44	5533ec9a-d336-48a0-ae59-a959fb09deda	1	0	2	1202013	1	1212013	1	8	8	2	9	9	9	843.95	20.2813	19.1478	147.755	1819.93	0	67.488	7.104	26.3743	7.6211	242.252	6.14703	121.988	398.589	626.725	1617.75	3.62553	0.574903	46.4272	0.818	0.735973	0.435978	6.63596	0.468198	263.525	182.295	81.2294	393.18	0.654746	110.37	109.145	22.9603	0	0
MetS45	45	50a54855-01f7-4749-a1e1-9760142e38d6	1	0	2	1202013	1	1212013	1	15	15	2	9	9	9	2624.64	138.465	121.508	237.863	2371.91	1.008	44.992	4.736	78.7746	8.6156	1207.15	14.7741	271.133	1722.18	2654.93	6880.66	13.1332	1.21277	158.689	48.7536	1.10514	2.47238	38.8944	1.86802	309.764	169.006	140.56	429.79	5.95348	584.788	549.447	443.638	6.875	46.713
MetS46	46	324ffb74-c944-49eb-bf2b-ea7462abd166	1	0	2	1202013	1	1212013	1	11	11	2	9	9	9	1543.5	75.3972	50.91	207.314	2764.34	0	0	0	36.6729	33.4073	403.291	16.4555	357.501	1086.63	2922.86	4908.72	8.97381	1.66542	98.3083	144.375	1.25837	1.09057	27.6244	2.21623	546.881	112.708	434.173	626.109	0.4602	687.655	191.16	5067.3	1609.31	115.767
MetS47	47	e41e064d-41a4-4308-8e77-7eb5aa1ca0e1	1	0	2	1202013	1	1212013	1	11	12	2	9	9	9	2744.72	148.863	64.7975	388.149	4349.63	0	242.516	38.426	104.082	25.9683	577.19	25.8703	505.833	1935.54	6598.43	5224.94	27.7555	2.4761	223.982	112.929	2.8069	2.356	58.2378	4.34417	658.259	397.78	260.479	942.629	8.909	10355.1	72.45	100307	46195.3	17.43
MetS48	48	6b6c77c1-5848-4e17-aec1-e6dac2fe46dd	1	0	2	1212013	2	1222013	1	18	18	2	9	9	9	1976.28	62.7411	78.7646	257.296	2277.59	0	94.72	9.472	74.1155	25.3065	1045.4	11.8175	348.718	1333.01	2137.01	2519.08	9.40814	1.23436	102.074	7.18542	1.37637	2.04678	10.995	0.942472	337.788	135.473	202.795	433.336	3.14189	962.575	574.889	3825.59	1707.16	0.625
MetS49	49	eeafda09-1411-449f-8e4b-2c43791457be	1	0	2	1212013	2	1222013	1	17	17	2	9	9	9	1649.27	79.6498	60.4359	201.998	1691.15	0	142.08	14.208	73.9723	17.5828	766.661	10.9549	262.484	1151.15	2131.03	2482.02	9.56892	0.960444	128.573	13.124	1.09621	2.05868	19.4973	1.10326	368.432	149.495	218.939	472.998	2.8801	369.3	355.33	164.11	0	21.2
MetS5	5	2be0be92-46aa-49c2-a357-56b631bb73be	1	0	2	1062013	1	1072013	1	18	19	2	9	9	9	3146	97.7619	160.82	346.37	1539.19	0	157.662	315.451	206.416	21.4763	745.34	21.2996	333.297	1395.31	3567.99	5426.77	19.2327	1.88312	153.695	89.0198	1.58881	2.18267	23.1352	1.97311	384.511	144.61	239.901	485.718	7.18213	1412.24	1222.38	1811.83	209.97	641.904
MetS50	50	079870b5-1b55-46ed-827d-fb7d40bf1fce	1	0	2	1212013	2	1222013	1	14	14	2	9	9	9	1478.85	60.3616	59.6967	178.493	1683.8	0	142.08	14.208	73.8346	19.0606	958.878	10.0986	255.49	1198.11	2419.44	1923.05	7.34591	1.05862	94.0465	99.6546	1.14074	2.1933	8.9189	1.00903	425.44	39.01	386.43	451.579	3.6815	442.784	424.19	154.424	19.904	77.426
MetS51	51	9f995ad1-351d-404e-a03f-21ab594d76f3	1	0	2	1242013	5	1252013	1	14	14	2	9	9	9	2261.07	98.5329	70.7535	306.65	4645.22	0	134.976	14.208	79.5279	13.9597	934.702	14.6778	362.95	1224.43	2514.62	4382.19	14.5942	1.52862	141.654	38.3425	2.17261	1.96913	33.8856	1.78479	400.86	231.99	168.87	563.1	4.8731	360.54	316.74	508.89	0	5.47
MetS52	52	73418613-5c97-4738-ae1d-65033a04cfd4	1	0	2	1252013	6	1262013	1	11	12	2	9	9	9	1829.66	104.273	63.0952	211.23	2213.29	0	71.04	7.104	20.809	28.9976	540	20.6199	349.667	1519.4	2522.16	3547.54	18.0814	1.69787	173.052	14.3611	1.73847	1.76397	27.5913	1.49397	707.786	184.78	523.006	841.276	5.959	224.864	187.079	417.101	134.4	7.6856
MetS53	53	3b9868cc-4ff5-4db3-a1bb-9da0370e8d30	1	0	2	1252013	6	1262013	1	19	19	2	9	9	9	1510.64	39.4029	38.9294	264.463	1683.4	0	157.472	16.576	125.277	28.3348	677.788	14.1936	373.545	978.403	2448.26	1603.83	7.54735	1.50705	63.4772	92.2272	1.48139	1.86279	18.2466	2.03027	456.527	283.68	172.847	656.247	2.5615	929.25	893.82	370.918	10.56	128
MetS54	54	9188d652-0c5e-418c-9369-0cf65ef6af8e	1	0	2	1252013	6	1262013	1	14	14	2	9	9	9	2431.67	144.858	99.2801	238.925	2432.49	0	123.728	13.024	59.8147	20.4813	550.422	20.1116	330.51	1592.28	2738.36	4760.19	20.4935	1.62419	184.05	27.0967	1.95751	1.85484	33.4556	2.28358	629.459	283.946	351.737	831.296	8.25421	300.863	279.844	262.364	0	8.4616
MetS55	55	6713cb61-3eeb-46f8-899e-dd62402e8ed2	1	0	2	1252013	6	1262013	1	10	10	2	9	9	9	1004.19	25.2524	28.0128	173.297	1245.33	0	67.488	7.104	80.901	15.5043	331.526	7.51114	150.115	508.789	1362.88	1622.24	3.48138	0.8628	50.6865	74.1365	0.712433	0.891788	6.85071	0.761698	247.882	60.06	187.822	288.882	0.8335	134.94	85.95	543.528	13.5775	47.0525
MetS56	56	d3b09d1c-b735-4e28-a3f2-3710c956ee73	1	0	2	1262013	7	1272013	1	9	9	2	9	9	9	925.543	23.6638	28.391	144.387	1550.34	0	0	0	8.72914	14.4025	225.281	9.49793	169.149	469.027	1202.74	2356.19	4.07231	0.929328	35.5217	17.138	0.91273	0.280055	8.98717	0.803435	423.45	182.448	239.452	551.328	0.0889	33.056	12.065	243.307	0	0
MetS57	57	e0941b5c-65b4-40e6-a098-d6d99906fd3e	1	0	2	1262013	7	1272013	1	15	15	2	9	9	9	1401.4	60.6038	50.7776	179.52	2770.38	0	91.384	21.072	55.1503	19.7085	539.237	10.5425	235.611	895.609	1791.39	2808.81	7.89893	1.11505	67.7168	17.9415	0.883415	1.02213	16.1312	1.03494	349.363	118.908	230.456	433.791	1.36505	244.325	217.815	313.985	0	4.72
MetS58	58	e4b44994-acea-42fb-9bbd-84662811ce17	1	0	2	1262013	7	1272013	1	15	15	2	9	9	9	1213.08	35.979	45.8056	167.431	1368.77	0	218.912	0	79.4375	9.1235	209.196	6.14253	161.402	646.745	2169.24	1152.42	6.74585	0.578887	48.084	134.924	0.692576	1.14159	10.0709	1.2093	172.92	9.6	163.32	180.12	2.42403	145.646	127.95	151.473	29.856	105.164
MetS59	59	7238457b-f4e1-40d4-8599-09625624ef9c	1	0	2	1262013	7	1272013	1	9	11	2	9	9	9	1532.89	71.6683	70.3363	151.093	1370.7	0	94.72	0	21.8606	5.76333	591.181	10.4923	174.416	854.569	1210.81	2767.37	7.31594	0.626973	125.418	2.47165	1.32895	1.34786	20.7135	1.25335	295.629	203.051	92.5781	437.821	2.72713	258.686	243.939	137.709	9.88	39.66
MetS6	6	27b4a83e-ff00-4edf-8c38-39647e57b291	1	0	2	1062013	1	1072013	1	16	16	2	9	9	9	1848.14	57.2483	46.0095	314.897	1019.59	0	47.36	4.736	74.6047	18.4149	615.725	16.26	221.535	934.907	1889.86	3367.55	9.79664	1.05039	73.6475	29.0705	1.2291	1.56011	14.4326	1.50596	452.603	192.938	259.666	588.051	2.1954	443.69	373.05	770.874	109.695	4.035
MetS60	60	791898ea-d275-4e77-abe4-c507dbb55e38	1	0	2	1272013	1	1282013	1	16	18	2	9	9	9	1782.74	72.7811	48.2757	270.575	2494.32	0	73.408	6.512	68.2946	28.157	742.356	17.853	327.528	1282.75	2493.77	3411.34	9.44024	1.49276	124.472	23.308	1.67511	1.58495	21.2312	1.63362	740.873	204.45	536.423	885.253	2.89189	179.398	134.73	500.203	33.55	4.84
MetS61	61	42e51c98-564e-44cf-bc50-ddc227633f72	1	0	2	1272013	1	1282013	1	11	11	2	9	9	9	1352.86	84.6025	52.1183	132.042	1995.45	0	177.6	17.76	25.8444	6.006	593.761	10.2576	204.392	1015.77	2004.96	3103.74	13.6488	0.781435	95.789	15.2685	1.02104	1.37756	23.2346	1.34658	298.955	165.33	133.625	417.485	5.24555	296.355	270.315	294.605	0	4.72
MetS62	62	e017b244-6a25-47f5-aec5-dbfba99f380b	1	0	2	1272013	1	1282013	1	12	13	2	9	9	9	1229.14	62.0565	42.9851	150.489	1697.67	0	210.752	4.736	43.0487	12.087	615.463	9.66233	217.534	1004.92	2055.58	2909.83	7.41672	0.816004	94.2186	41.3614	0.949995	1.82441	15.2302	1.14299	342.815	114.44	228.375	423.854	2.58364	321.592	292.634	326.111	0	13.54
MetS64	64	dc5adf3b-aeb3-4c0c-b7b4-cd66df7d941f	1	0	2	1282013	2	1292013	1	11	11	2	9	9	9	1368.46	61.6957	42.2743	186.474	1700.24	0	112.48	11.84	46.8641	11.0011	313.312	10.5855	204.804	776.796	1662.11	4198.58	6.73394	0.9232	80.6875	24.468	1.05688	0.88916	22.906	1.23052	387.977	204.655	183.321	533.232	1.0092	284.84	246.06	436.6	2.16	9.96
MetS65	65	62a5c01f-c1a6-43d3-af08-e24777a8cfc9	1	0	2	1282013	2	1292013	1	10	10	2	9	9	9	1166.64	72.2858	63.1371	84.4472	2488.31	0	47.36	4.736	21.0804	12.623	554.943	10.1756	241.205	1228.43	1626.76	1505.51	6.23017	1.46303	159.345	17.967	1.24067	1.34482	15.0806	1.0657	206.747	27.75	178.997	226.547	6.25437	301.467	281.154	244.619	0	13.7273
MetS66	66	993e39a3-ee34-4096-85da-7762db02c776	1	0	2	1282013	2	1292013	1	11	11	2	9	9	9	2216.57	94.2639	66.599	316.715	1675.7	0	44.992	4.736	87.4102	31.941	1332.45	18.6974	308.666	1936.05	2504.39	3760.86	11.2729	2.01009	206.66	29.502	2.08284	2.40004	17.7688	1.11176	645.952	227.625	418.327	802.355	4.66785	571.515	529.122	473.105	4.4175	0.5
MetS67	67	1d2547e8-60a5-4fab-94c2-756c88e7c2de	1	0	2	1282013	2	1292013	1	11	11	2	9	9	9	1261.22	48.6422	56.8055	147.291	2381.61	0	92.352	9.472	47.0194	15.4583	359.332	9.43202	217.241	765.028	1851.12	3088.51	9.95365	0.95247	94.6194	18.3086	0.8355	1.05564	14.2682	0.85345	164.726	57.3	107.427	206.327	2.7543	423.134	368.99	636.641	7.08	5.22
MetS68	68	3126808d-f516-4fbb-a12d-2862e7a11fc2	1	0	2	1282013	2	1292013	1	10	10	2	9	9	9	2014.3	94.7642	66.7724	267.568	1660.75	0	56.832	3.552	73.4506	27.0135	999.521	30.4956	341.236	1660.08	3562.82	4495.8	9.60589	1.44827	147.539	126.49	3.45478	3.45177	31.159	3.742	892.157	392.421	499.735	1165.92	10.157	1051.56	669.478	3881.49	1277.89	116.056
MetS69	69	92173b35-fbb1-427d-97dc-f72a3e9f52c1	1	0	2	1292013	3	1302013	1	16	16	2	9	9	9	2062.89	106.867	76.5024	238.891	2312.46	0.148	71.04	7.104	79.1586	19.4214	424.756	17.0862	349.885	1366.73	3634.62	4990.48	12.9737	1.59916	169.626	136.829	1.57344	1.34227	32.802	2.18688	363.97	165.084	200.367	480.654	6.64784	735.233	184.104	5701.32	1764.68	21.1535
MetS7	7	ba93b999-ff48-4ec2-b915-c8fab4b89e02	1	0	2	1082013	3	1092013	1	23	26	2	9	9	9	1780.22	72.2483	59.2831	246.393	2269.01	0	47.36	4.736	56.2769	30.1923	488.206	15.2953	327.038	1053.55	2900.25	2671.67	12.7519	1.5719	109.108	226.922	1.53922	1.26188	16.9357	1.90709	546.013	182.295	363.717	675.668	3.73827	246.243	133.44	1200.09	123.902	177.967
MetS70	70	24682044-c276-4887-ad7e-7ff2b394d4fc	1	0	2	1292013	3	1302013	1	18	18	2	9	9	9	2033.28	71.7287	83.2817	250.571	1873.95	0	116.032	4.736	54.3397	23.9722	759.264	14.7443	271.109	1281.68	1742.21	3433.25	10.3209	1.43616	120.946	44.1552	1.21779	1.59214	11.0145	1.71768	644.125	257.108	385.333	822.633	2.56739	420.482	354.796	694.378	6.64	116.218
MetS71	71	641d53d5-de93-4092-a4fc-f4d543a32447	1	0	2	1292013	3	1302013	1	8	8	2	9	9	9	1046.21	42.5769	33.5811	142.633	1676.92	0	0	0	35.0896	6.05719	159.452	7.2919	113.162	597.619	984.678	1977.24	3.97746	0.611822	81.7156	57.4167	0.85108	0.480422	15.3986	0.967823	314.359	185.734	128.625	447.932	2.10458	163.55	83.8554	971.913	3.96	4.33422
MetS72	72	5debe4e6-b0de-4633-b555-b7e5b90df597	1	0	2	1292013	3	1302013	1	9	9	2	9	9	9	1708.82	70.1382	51.2545	239.415	1389.95	0	0	0	86.3547	7.9704	719.088	11.0722	157.802	1002.45	1267.31	2913.7	8.7521	0.71392	125.826	86.9172	1.52558	1.34974	18.3941	0.762422	458.092	316.08	142.012	681.272	2.1471	394.224	323.8	750.168	103.02	9.888
MetS73	73	9fe9483f-5481-43bf-a4fe-25209a9edda7	1	0	2	1292013	3	1302013	1	13	13	2	9	9	9	1875.96	71.0308	66.7644	256.405	1625.64	0	89.984	9.472	83.6658	29.4709	607.002	18.0839	386.429	1173.54	3064.22	3561.73	8.11011	1.31693	121.461	136.54	1.55044	1.2258	19.4315	1.51713	740.373	159.895	580.478	853.617	3.50084	830.274	88.9765	8880.38	0	1.89999
MetS74	74	36e17e23-5962-4577-bd9e-8fd92b58ea1b	1	0	2	1302013	4	1312013	1	9	10	2	9	9	9	2072.14	110.377	73.3293	251.812	2367.88	0	0	0	116.68	14.157	490.39	15.2126	313.473	1043.08	3204.08	5241.59	9.89707	1.0252	97.6908	101.116	0.92223	1.21602	36.7012	2.06584	217.49	96.465	121.025	287.745	1.2606	529.745	423.905	1184.71	100.44	38.44
MetS75	75	fcaedc95-3bed-45f4-91f8-9929e92f3d71	1	0	2	1302013	4	1312013	1	16	24	2	9	9	9	2941.91	84.9747	127.903	369.518	2355.59	0	78.496	54.416	126.171	31.1846	1317.61	23.2178	293.918	1669.19	3145.89	4159.65	10.4225	1.84682	93.917	49.0774	2.85765	2.88726	29.7241	2.82641	808.276	287.641	520.634	1010.97	5.38014	1061.75	1013.85	555.193	45.65	26.6228
MetS76	76	b221752a-7381-4987-b687-42706d1712e1	1	0	2	1302013	4	1312013	1	8	8	2	9	9	9	918.421	50.4668	40.1868	90.7726	1034.94	0	47.36	4.736	26.7827	6.5	455.801	7.15172	140.03	724.003	1276.16	2142.41	5.23494	0.56017	69.2795	15.767	0.65445	1.14019	15.0417	0.7259	162.798	72.56	90.2384	213.998	1.7425	316.273	290.902	304.78	0	9.45922
MetS77	77	3cbc05a5-0c59-4ff0-b32e-56517978aca2	1	0	2	1302013	4	1312013	1	19	19	2	9	9	9	2345.28	100.344	92.9226	286.078	1586.7	0	97.8576	10.3008	138.679	22.6094	1517.85	12.8006	359.297	1866.5	3630.07	3318.81	12.7757	1.18559	143.612	109.378	1.51912	2.89806	18.4491	1.51139	387.678	132.681	254.998	482.709	3.62207	1043.65	674.959	3666.91	1372.62	125.054
MetS78	78	761c0bbe-7233-4371-be2e-d63193445582	1	0	2	1302013	4	1312013	1	7	7	2	9	9	9	2109.14	94.2395	82.5327	250.971	889.817	0	23.5776	0	60.6062	28.6168	770.436	15.586	242.994	1465.16	2391.73	4611.65	14.3647	1.71684	173.598	25.9862	1.63538	1.35377	18.2317	1.03839	384.553	225.283	159.271	543.411	4.4693	548.003	462.695	1011.89	10.9625	11.08
MetS79	79	0b0a34ef-2895-4cdf-aaa4-f488e61f7bc5	1	0	2	1302013	4	1312013	1	9	11	2	9	9	9	1233.86	55.1813	64.7093	108.533	1136.54	0	74.592	7.4592	33.755	5.56725	565.859	8.86382	167.583	831.16	2065.47	3031.23	11.6816	0.665145	69.2554	24.494	0.689953	1.09831	13.0278	0.914837	213.275	111.85	101.425	293.94	3.75854	487.616	423.614	753.986	16.005	22.595
MetS8	8	1cc134e2-4f42-485b-adbd-228c9cf60cbe	1	0	2	1082013	3	1092013	1	17	17	2	9	9	9	1801.83	72.3656	52.4734	276.123	2805.99	0	67.488	7.104	107.171	38.4318	640.204	17.1122	320.389	1208.71	2891.32	2444.46	9.65614	1.66886	76.0237	56.7306	1.25435	1.13816	14.8995	1.5809	702.856	23.5925	679.263	720.393	1.35135	182.435	110.615	810.145	118.155	3.045
MetS80	80	0259259f-262c-4e56-9ba5-72c4c284ef86	1	0	2	1302013	4	1312013	1	10	10	2	9	9	9	909.449	37.3107	39.5643	100.029	1377.07	0	111.76	4.2624	20.8057	6.24114	143.916	6.04463	116.329	497.545	1092.35	2733	2.95839	0.591393	64.2272	6.27715	1.23657	0.38487	8.69228	0.541114	303.767	114.34	187.877	383.217	1.4248	90.5172	85.5941	51.2701	3.6	5.8571
MetS82	82	25caa182-eb71-4be5-afbd-753f0144904c	1	0	2	1302013	4	1312013	1	16	16	2	9	9	9	1415.19	71.2967	38.7026	207.263	1312.62	0	121.478	12.7872	56.151	46.7161	346.166	14.5453	330.043	1102.09	2871.66	2702.88	8.84974	1.44288	75.9301	44.1578	1.34774	1.04654	16.0226	1.06076	622.309	28.8	593.509	643.909	0.83835	509.235	146.75	4350.91	0	50.53
MetS83	83	341b3f81-7160-4dfa-84d1-9f52d27ea896	1	0	2	1312013	5	2012013	1	8	8	2	9	9	9	765.108	50.4582	13.999	110.902	742.379	0	85.4848	8.9984	77.0525	5.723	311.801	3.25551	122.562	687.312	1278.7	776.77	3.54939	0.376534	97.4686	17.25	0.43459	0.588141	5.68808	0.552718	104.979	24.42	80.559	122.709	4.81038	172.892	128.442	463.78	100.35	3.84
MetS84	84	6f7d2cc9-b56b-4b51-95b2-0a14fc417443	1	0	2	1312013	5	2012013	1	21	21	2	9	9	9	2236.98	84.5543	65.9225	347.655	3734.56	0	220.461	23.2064	111.276	38.9935	704.819	16.911	512.639	1519.34	3400.18	3871.62	11.8527	1.79233	195.189	68.3168	1.71172	1.89076	27.5877	1.67477	400.018	86.4	313.618	464.818	1.80406	467.04	358.162	1285.99	11.09	16.97
MetS85	85	70ccd6bf-7cd0-4537-a38e-a8f677c61cb6	1	0	2	1312013	5	2012013	1	10	10	2	9	9	9	1296.13	60.7113	38.1927	177.796	1145.76	0	63.936	7.104	56.4607	12.8886	445.297	8.31722	174.22	744.375	2037.02	2331.57	11.2916	0.975135	61.8077	73.5005	0.933565	1.14023	14.3412	1.10392	241.147	112.448	128.7	319.955	3.91615	401.305	150.645	2394.41	1076.65	111.66
MetS86	86	bcf7e880-6683-44a0-bd82-18cb579eecab	1	0	2	1312013	5	2012013	1	7	7	2	9	9	9	634.645	15.9242	16.1454	107.619	1073.43	0	0	0	31.8126	6.28405	93.1183	4.90101	85.9738	249.87	645.745	1452.02	3.40236	0.420552	38.1164	81.9975	0.476175	0.258026	6.37533	0.460622	127.44	95.9476	31.4924	195.868	0.4602	321.068	58.41	2563.93	1073.69	68.4715
MetS87	87	e2c042b8-5344-479d-8d51-3a3896ffb328	1	0	2	2012013	6	2022013	1	7	7	2	9	9	9	755.784	51.8162	28.723	76.0028	959.395	0	40.4928	4.2624	24.6958	8.866	226.296	5.89482	158.886	632.091	1311.83	2246.82	5.01274	0.536152	69.348	21.948	0.47748	0.749677	18.5071	0.87536	84.616	19.2	65.416	99.016	1.0092	282.68	246.06	417.24	0	7.08
MetS88	88	c0986463-0888-4a8a-9dc6-2bef0c6e3e68	1	0	2	2012013	6	2022013	1	10	10	2	9	9	9	1525.83	61.0468	47.4048	223.64	1269.35	0	44.992	4.736	57.5463	23.4133	477.399	35.7017	299.197	1035.52	2231.63	3615.54	27.7634	1.15176	93.4051	128.342	3.22548	3.36548	46.8218	4.04345	864.307	681.481	182.826	1341.75	9.3925	527.47	494.43	380.79	0	4.72
MetS89	89	0b627ef0-0348-4c10-995b-e68ca1879d8a	1	0	2	2012013	6	2022013	1	7	7	3	9	9	9	1030.99	26.3398	36.2833	151.028	1246.91	0	40.4928	4.2624	50.7812	8.77955	405.389	7.22305	103.227	580.819	941.855	1361.09	3.8041	0.548467	27.7922	2.474	0.75746	0.724667	6.16391	0.428585	347.879	143.348	204.532	449.107	1.1893	160.7	156.7	60.79	0	1
MetS9	9	b0fff793-37fe-4010-ac4d-91272391d90b	1	0	2	1082013	3	1092013	1	13	13	2	9	9	9	634.54	17.5329	16.5134	109.003	940.909	0	74.2368	7.8144	59.9974	8.01229	448.087	4.33661	101.378	394.892	1293.62	951.265	2.20992	0.52674	29.3121	132.572	0.626093	0.794871	4.79464	0.503338	169.832	49.52	120.312	204.632	1.098	172.085	109.8	658.782	16.7725	157.023
MetS90	90	513d08f5-3860-4bbf-9edf-baeee6dec8b8	1	0	2	2012013	6	2022013	1	12	12	2	9	9	9	1346.92	43.4472	32.891	224.044	1827.87	0	44.992	4.736	33.2829	21.5827	544.115	11.647	266.296	902.434	1529.42	2582.82	7.24801	1.01328	110.907	13.8665	1.28023	1.12479	12.3546	0.800655	391.674	175.821	215.853	517.545	1.29625	216.875	57.35	1909.23	6.155	0
MetS91	91	4bc0e8d4-0885-46b4-a972-ab9728048f03	1	0	2	2022013	7	2032013	1	11	11	2	9	9	9	2298.95	170.392	64.3178	254.34	1852.12	1.736	44.992	4.736	89.1114	16.5993	498.054	13.9722	365.99	1708.77	3773.3	5551.95	11.9399	1.2629	224.086	247.538	1.47395	1.6494	45.3322	3.44549	373.85	178.868	194.502	501.497	6.16915	679.911	139.429	5417.61	2130.06	24.2695
MetS92	92	1877656d-e99d-4d4d-854f-c17bcee92bff	1	0	2	2022013	7	2032013	1	11	11	2	9	9	9	1178.14	69.1401	39.1775	143.66	1846.45	0	89.984	9.472	69.1779	13.0645	377.44	10.3911	235.308	703.156	2396.51	3187.09	5.98297	0.904765	71.7505	140.004	0.91212	1.17802	25.7808	1.29433	289.35	79.16	210.19	345.39	0.7432	788.79	296.88	5880.96	11.5	26.69
MetS93	93	f88d5239-bfcd-4900-b079-c2b554818c08	1	0	2	2022013	7	2032013	1	8	8	2	9	9	9	1091.08	61.5151	30.1395	143.766	1483.59	0	0.68	31.96	86.379	6.517	418.492	6.8356	124.478	702.31	1064.15	1726.64	5.7339	0.572532	67.6844	58.7438	0.71571	0.841688	18.8171	1.02862	148.85	60.6	86.42	191.27	0.7613	203.19	150.64	590.62	96.39	2.7
MetS94	94	42068b00-e826-4682-962b-1b13bafb1552	1	0	2	2022013	7	2032013	1	7	7	2	9	9	9	1904.18	101.595	79.7832	194.282	1602.24	0	0	0	98.7732	9.32273	1193.68	9.65199	232.472	1530.77	2006.73	2863.59	10.5458	0.817476	131.291	14.2149	1.51408	2.48191	25.1273	1.60534	330.641	191.695	134.487	465.012	4.02627	790.12	730.856	659.202	26.5028	1.64056
MetS95	95	e9d2406f-8ada-4164-a7e6-0442a2c1c395	1	0	2	2022013	7	2032013	1	15	15	2	9	9	9	1638.87	44.9141	33.6409	291.731	2805.69	0	2.86	21.58	81.2397	30.395	1230.73	27.4422	258.116	929.239	2310.83	3806.94	17.582	1.38059	43.5569	82.7425	2.57845	2.12766	27.7639	2.76584	877.269	539.849	336.258	1257.9	5.7487	662.075	202.57	4658.05	1717.78	1.7475
MetS96	96	598cfa62-48dc-465f-9b9b-386cf5d23440	1	0	5	2032013	1	2042013	1	12	12		9	9	9	1726.85	67.9429	90.6164	167.619	2207.73	0	0	0	34.571	26.5609	315.197	10.886	235.338	837.967	2664.96	3497.12	6.84047	1.12571	63.732	85.0791	1.0635	0.939028	23.5924	1.55436	349.141	132.288	217.209	442.772	0.75265	536.323	210.73	3272.02	1188.58	96.6698
MetS97	97	968a9c5e-8ed5-4e5f-ae13-f5d41d577b6e	1	0	2	2032013	1	2042013	1	15	15	2	9	9	9	1693.9	75.0832	49.3809	245.595	5073.95	0	0	0	104.175	29.5562	723.739	11.5607	356.871	1022.26	3162.44	2498.53	7.81876	1.68598	83.0892	205.903	1.08144	1.13081	17.5382	1.84794	420.497	59.68	360.817	462.857	1.25588	526.29	26.915	5222.28	1479.93	113.014
MetS98	98	6e0048d3-716e-4fa9-a1ae-849de6f63403	1	0	2	2032013	1	2042013	1	15	15	2	9	9	9	1682.7	100.695	58.3521	188.036	1809.47	0	67.488	7.104	49.8345	15.8634	324.118	11.0519	269.103	1031.12	1972.04	3211.35	6.73133	1.06562	129.018	14.433	1.12005	0.920642	39.7212	2.37184	365.408	172.695	192.712	487.863	1.52813	413.009	117.497	3537.33	22.42	5.79922
MetS99	99	0790aa23-7429-4463-9013-eb4a7f32fd75	1	0	2	2032013	1	2042013	1	12	16	2	9	9	9	1086.64	50.1476	30.5828	158.23	1266.55	0	0	0	65.3741	18.9042	403.378	9.4392	188.908	645.788	1647.21	2170.62	4.26804	1.03422	66.0493	143.861	1.07942	0.864663	12.2613	0.903775	373.054	121.084	251.969	457.741	3.02469	668.874	89.4199	6885.65	67.155	79.9099
[truncated: 65 more columns]
