# Supplementary material for: The Relationship between Diet Quality and Acculturation of Immigrated South Asian American Adults and Their Association with Metabolic Syndrome
Source: PLoS One. 2016 Jun 14;11(6):e0156851. doi: 10.1371/journal.pone.0156851 (PMC4907444; doi:10.1371/journal.pone.0156851)
Supplement: S5 File — (SAS) [file pone.0156851.s005.sas]

*******************************************************************************
*The SAS program (HEI2010_ASA24_MC_PopulationScore.sas):		      *
*									      *
*This program creates component and total scores of the HEI-2010	      * 
*for a population or a group.						      *
*The 12 components include: Total Fruit, Whole Fruit, 	      	   	      *	
*Total Vegetables, Greens and Beans, Whole Grains,  			      *	
*Dairy, Total Protein Foods, Seafood and Plant Proteins, Fatty Acids,	      *
*Refined Grains, Sodium, and Empty Calories.				      *
*									      *
*Please see accompanying readme file.   				      *
*******************************************************************************;

/* Filenames for the input datasets.*/

filename inf4 'C:/INFMYPHEI.xls'; /*Individual Foods and MyPyramid Equivalents Excel file from ASA24*/
filename tn4 'C:/TNMYPHEI.xls'; /*Total Foods and MyPyramid Equivalents Excel file from ASA24*/

/*Name and location of the output file to be exported, containing mean HEI-2010 component and total scores and their confidence intervals*/

filename res 'C:/hei2010.result.csv';

/*Read in required macros*/

%include 'C:/hei2010.beanspeas.allocation.macro.doc.sas';
%include 'C:/hei2010.score.macro.doc.sas';

TITLE 'ASA24 HEI-2010 scores';

/*Section (I): Calculations at the individual participant level to obtain variables needed to calculate HEI-2010 scores.*/

/*Step 1. Locate the required datasets and variables. */

*Input the food data;
proc import datafile=inf4
  out=inf4
  dbms=xls
  replace;
  getnames=yes;
run;

data food;
  set inf4;

  *move soy milk from soy to dairy;
  /*FOODCODE=11310000, MILK, IMITATION, FLUID, SOY BASED (1 cup=244 grams)
    FOODCODE=11320000, MILK, SOY, READY-TO-DRINK, NOT BABY (1 cup=245 grams)
    FOODCODE=11321000, MILK, SOY, READY-TO-DRINK, NOT BABY'S, CHOCOLATE (1 cup=240 grams)
    FOODCODE=11330000, MILK, SOY, DRY, RECONSTITUTED, NOT BABY (1 cup=245 grams) */
  IF FOODCODE=11310000 THEN DO;
     M_SOY=0;
	 D_TOTAL=ROUND(FoodAmt/244,.001);
	 END;
  ELSE IF FOODCODE=11320000 THEN DO;
     M_SOY=0;
	 D_TOTAL=ROUND(FoodAmt/245,.001);
	 END;
  ELSE IF FOODCODE=11321000 THEN DO;
     M_SOY=0;
	 D_TOTAL=ROUND(FoodAmt/240,.001);
	 END;
  ELSE IF FOODCODE=11330000 THEN DO;
     M_SOY=0;
	 D_TOTAL=ROUND(FoodAmt/245,.001);
	 END;

  *get alc cals;

  THREED=INT(FOODCODE/100000);
  IF (931 <= THREED <= 935) and foodcode ne 93401300 then alc=1;	/*alcoholic beverages of beer, wine, and distilled spirits*/  
  
  *IF FOODCODE=93401300 THEN DELETE; /*Remove cooking wine*/

  if alc=1 then do;  *food contains beer/wine/liquor;
  SUGGRAM=ADD_SUG*4; 	/*convert from teaspoons to grams of added sugars=grams of carbohydrate from added sugars*/
  NOSCARB=CARB-SUGGRAM;	/*subtract grams of carbohydrate from added sugars from the total carbohydrate*/
  IF THREED IN (931,932,934) THEN BWCARBC=NOSCARB*4;	/*SoFAAS calories from carbohydrate in alcoholic beverages*/
  ETHCAL=ALC*7; /*SoFAAS calories from alcohol (ethanol) in alcoholic beverages*/
  end;

  else do;  *no alcohol so zero cals;
    bwcarbc=0;
    ethcal=0;
    end;

run;

proc sort data=food;
  by username recallno;
run;

proc means data=food noprint;
  by username recallno;
  var d_total m_soy bwcarbc ethcal;
  output out=adjsum sum=d_total_adj m_soy_adj bwcarbc ethcal;
run;

*Input the day total data;
proc import datafile=tn4
  out=tn4
  dbms=xls
  replace;
  getnames=yes;
run;

proc sort data=tn4;
  by username recallno;
run;

data tn4;
  merge tn4 adjsum;
  by username recallno;
run;

DATA both;
  SET tn4;
  by username recallno;

  MONOPOLY=mfat+pfat;

  ALLMEAT=M_MPF+M_EGG+M_NUTSD+m_soy_adj;
  SEAPLANT=M_FISH_HI+M_FISH_LO+m_soy_adj+M_NUTSD;

 /**Calculate intake of Calories from SoFAAS**/

      ADDSUGC=16*ADD_SUG;	/*calories from added sugars*/
      SOLFATC=DISCFAT_SOL*9;	/*calories from solid fat*/

      maxalcgr=13*(kcal/1000);  /*max grams of alcohol based on kcal intake*/

      *ETHCAL=DR1IALCO*7;
      if ALC <= maxalcgr then EXALCCAL=0;  /*consumed less than max*/
        else if ALC > maxalcgr then EXALCCAL=7*(ALC-maxalcgr);  /*get cal from extra alc grams*/

      EMPTYCAL10=ADDSUGC+SOLFATC+EXALCCAL; /*total empty calories in hei2010 definition*/
                           
run; 

/*Section (II): Calculation of weighted means and a variance-covariance matrix and generation of 
  a Monte Carlo dataset, enabling standard errors to be calculated.*/

/*Step 1. Calculate the weighted means and the variance/covariance matrix for the dietary variables of interest.   */
proc corr data=both outp=covdata cov nocorr nomiss noprint; 
  var KCAL V_TOTAL V_Drkgr legumes  F_TOTAL WHOLEFRT  g_whl d_total_adj
    allmeat seaplant monopoly sfat  SODI  g_nwhl EMPTYCAL10;
run;  

proc print data=covdata noobs;  
  title2 "Cov, Mean, Std, and N from Corr Procedure.";
run;

data count (keep=_TYPE_ sampsize);
  set covdata;
  if _TYPE_='N';
  sampsize=KCAL;
  _TYPE_='COV';
run;

data mean;
  set covdata;
  if _TYPE_='MEAN';
run;

proc sort data=count;
  by _type_;
run;

proc sort data=covdata;
  by _type_;
run;
  
data covdata;
  merge count covdata;
  by _type_;
run;

data covdata;
  set covdata;
  array diag KCAL V_TOTAL V_Drkgr legumes  F_TOTAL WHOLEFRT  g_whl d_total_adj
    allmeat seaplant monopoly sfat  SODI  g_nwhl EMPTYCAL10;
  do over diag;
    diag=diag/sampsize;
  end;
  if _TYPE_ ne 'COV' then delete;
run;

data covdata;
  set covdata mean;
run;

proc print;
  title2 'input to simnormal';
run;

/*Step 2. In this step, a Monte Carlo data set with 10,001 rows is generated using the means and variance/covariance matrix from step 1.  */

proc simnormal data=covdata(type=cov) numreal=10000 seed=51230077 outseed out=sim_data;
  var KCAL V_TOTAL V_Drkgr legumes  F_TOTAL WHOLEFRT  g_whl d_total_adj
    allmeat seaplant monopoly sfat  SODI  g_nwhl EMPTYCAL10;
run;

proc means data=sim_data n nmiss min max mean stddev;
  var KCAL V_TOTAL V_Drkgr legumes  F_TOTAL WHOLEFRT  g_whl d_total_adj
    allmeat seaplant monopoly sfat  SODI  g_nwhl EMPTYCAL10;
    title2 "Distributions of Simulated Data";
run;

proc print data=sim_data(obs=20);
  title2 "Listing of 20 Records from Simulated Data";
run;

/*Section (III): Allocation of beans and peas (legumes) to Total Proteins and Seafood and Plant Proteins
  and/or Total Vegetables and Greens and Beans and application of the HEI-2010 scoring algorithm.*/

/*Step 1.  Allocate beans and peas (legumes) using the Monte Carlo data set from Section II and the beans and peas allocation macro.   */
%LEG2010A (indat=sim_data,
           kcal=KCAL,
           allmeat=allmeat,
	   seaplant=seaplant,
	   v_total=v_total,
	   v_drkgr=v_drkgr,
	   legumes=legumes,
	   outdat=lsim_data);


/*Step 2. Apply the HEI-2010 scoring macro.*/
 
%HEI2010 (indat=lsim_data,
          kcal=KCAL,
	  lv_total=legume_added_V_TOTAL,
	  lbeangrn=legume_added_BEANGRN,
	  f_total=f_total,
	  wholefrt=wholefrt,
	  g_whl=g_whl,
	  d_total=d_total_adj,
          lallmeat=legume_added_ALLMEAT,
	  lseaplant=legume_added_SEAPLANT,
	  monopoly=monopoly,
	  sfat=sfat,
	  sodi=SODI,
	  G_NWHL=G_NWHL,
	  EMPTYCAL10=EMPTYCAL10,
	  outdat=aftermac);
 
run;

proc means data=aftermac n nmiss min max mean stddev;
    var legume_added_v_total legume_added_BEANGRN legume_added_allmeat legume_added_SEAPLANT 
    vegden grbnden frtden whfrden wgrnden dairyden
     meatden seaplden faratio sodden rgden sofa_perc;
    title2 'after legume allocation and hei 2010 scoring macro';
run;

/*Section (IV): Calculation of mean HEI-2010 component and total scores and their confidence intervals.*/

/*Step 1.  This step uses univariate and means procedures to compute total and component scores and their standard errors.  */
proc univariate data=aftermac noprint;
  var HEIX1_TOTALVEG HEIX2_GREEN_AND_BEAN HEIX3_TOTALFRUIT HEIX4_WHOLEFRUIT HEIX5_WHOLEGRAIN HEIX6_TOTALDAIRY 
    HEIX7_TOTPROT HEIX8_SEAPLANT_PROT HEIX9_FATTYACID HEIX10_SODIUM HEIX11_REFINEDGRAIN HEIX12_SOFAAS HEI2010_TOTAL_SCORE;
  output out=ci pctlpts=2.5 97.5 pctlpre=h1_ h2_ h3_ h4_ h5_ h6_ h7_ h8_ h9_ h10_ h11_ h12_ totscore_;
run;

proc means data=aftermac noprint;
  var HEIX1_TOTALVEG HEIX2_GREEN_AND_BEAN HEIX3_TOTALFRUIT HEIX4_WHOLEFRUIT HEIX5_WHOLEGRAIN HEIX6_TOTALDAIRY 
    HEIX7_TOTPROT HEIX8_SEAPLANT_PROT HEIX9_FATTYACID HEIX10_SODIUM HEIX11_REFINEDGRAIN HEIX12_SOFAAS HEI2010_TOTAL_SCORE;
  output out=stat min=h1_min h2_min h3_min h4_min h5_min h6_min h7_min h8_min h9_min h10_min h11_min h12_min totscore_min
   max=h1_max h2_max h3_max h4_max h5_max h6_max h7_max h8_max h9_max h10_max h11_max h12_max totscore_max
    mean=h1_mean h2_mean h3_mean h4_mean h5_mean h6_mean h7_mean h8_mean h9_mean h10_mean h11_mean h12_mean totscore_mean
     stddev= h1_stddev h2_stddev h3_stddev h4_stddev h5_stddev h6_stddev h7_stddev h8_stddev h9_stddev h10_stddev h11_stddev h12_stddev totscore_stddev;  
run;

/*Step 2.  This step prepares the results for display*/
data all;  merge ci stat;
run;

data result (keep=score slabel min max mean stderr low high);
  set all;
  score='HEIx1          ';
  slabel='HEI-2010 COMPONENT 1 TOTAL VEGETABLES';
  min=h1_min;
  max=h1_max;
  mean=h1_mean;
  stderr=h1_stddev;
  low=h1_2_5;
  high=h1_97_5;
  output result;
  score='HEIx2';
  slabel='HEI-2010 COMPONENT 2 GREENS AND BEANS';
  min=h2_min;
  max=h2_max;
  mean=h2_mean;
  stderr=h2_stddev;
  low=h2_2_5;
  high=h2_97_5;
  output result;
  score='HEIx3';
  slabel='HEI-2010 COMPONENT 3 TOTAL FRUIT';
  min=h3_min;
  max=h3_max;
  mean=h3_mean;
  stderr=h3_stddev;
  low=h3_2_5;
  high=h3_97_5;
  output result;
  score='HEIx4';
  slabel='HEI-2010 COMPONENT 4 WHOLE FRUIT';
  min=h4_min;
  max=h4_max;
  mean=h4_mean;
  stderr=h4_stddev;
  low=h4_2_5;
  high=h4_97_5;
  output result;
  score='HEIx5';
  slabel='HEI-2010 COMPONENT 5 WHOLE GRAINS';
  min=h5_min;
  max=h5_max;
  mean=h5_mean;
  stderr=h5_stddev;
  low=h5_2_5;
  high=h5_97_5;
  output result;
  score='HEIx6';
  slabel='HEI-2010 COMPONENT 6 DAIRY';
  min=h6_min;
  max=h6_max;
  mean=h6_mean;
  stderr=h6_stddev;
  low=h6_2_5;
  high=h6_97_5;
  output result;
  score='HEIx7';
  slabel='HEI-2010 COMPONENT 7 TOTAL PROTEIN FOODS';
  min=h7_min;
  max=h7_max;
  mean=h7_mean;
  stderr=h7_stddev;
  low=h7_2_5;
  high=h7_97_5;
  output result;
  score='HEIx8';
  slabel='HEI-2010 COMPONENT 8 SEAFOOD AND PLANT PROTEIN';
  min=h8_min;
  max=h8_max;
  mean=h8_mean;
  stderr=h8_stddev;
  low=h8_2_5;
  high=h8_97_5;
  output result;
  score='HEIx9';
  slabel='HEI-2010 COMPONENT 9 FATTY ACID RATIO';
  min=h9_min;
  max=h9_max;
  mean=h9_mean;
  stderr=h9_stddev;
  low=h9_2_5;
  high=h9_97_5;
  output result;
  score='HEIx10';
  slabel='HEI-2010 COMPONENT 10 SODIUM';
  min=h10_min;
  max=h10_max;
  mean=h10_mean;
  stderr=h10_stddev;
  low=h10_2_5;
  high=h10_97_5;
  output result;
  score='HEIx11';
  slabel='HEI-2010 COMPONENT 11 REFINED GRAINS';
  min=h11_min;
  max=h11_max;
  mean=h11_mean;
  stderr=h11_stddev;
  low=h11_2_5;
  high=h11_97_5;
  output result;
  score='HEIx12';
  slabel='HEI-2010 COMPONENT 12 SOFAAS CALORIES';
  min=h12_min;
  max=h12_max;
  mean=h12_mean;
  stderr=h12_stddev;
  low=h12_2_5;
  high=h12_97_5;
  output result;
  score='TOTAL HEI 2010';
  slabel='TOTAL HEI-2010 SCORE';
  min=totscore_min;
  max=totscore_max;
  mean=totscore_mean;
  stderr=totscore_stddev;
  low=totscore_2_5;
  high=totscore_97_5;
  output result;
run;

/*Step 3. This step displays the results*/
proc print data=result;
  id score;
  var slabel min max mean stderr low high;
  title2 'simple unweighted survey design population method - mean and confidense interval of HEI 2010 using FEAST asa24 data';
run;

/*Step 4. This step provides an option to export the results into a CSV file that can be opened in Excel. */

proc export data=result
  file=res
  dbms=csv
  replace;
run;
